# Supplementary material for: A multi-omics approach to investigate characteristics of gut microbiota and metabolites in hypertension and diabetic nephropathy SPF rat models
Source: Front Microbiol. 2024 Apr 29;15:1356176. doi: 10.3389/fmicb.2024.1356176 (PMC11089221; doi:10.3389/fmicb.2024.1356176)
Supplement: Supplementary file 3 [file Table_3.XLSX]

## Sheet: Supplementary Table 1
Sample name	observed_species	shannon	simpson	chao1	ACE	goods_coverage	PD_whole_tree
Sham.1	1204	7.074	0.977	1595.84	1600.94	0.992	77.484
Sham.2	1149	6.878	0.965	1258.51	1304.05	0.995	70.694
Sham.3	1213	6.759	0.961	1534.27	1515.93	0.993	81.753
Sham.4	1392	7.158	0.97	1785.14	1782.9	0.991	85.5
Sham.5	1817	7.959	0.989	2210.76	2172.3	0.99	145.858
Sham.6	1420	7.059	0.972	1771.91	1781.96	0.991	87.333
Sham.7	804	7.064	0.983	959.013	924.016	0.997	46.386
Sham.8	775	7.124	0.98	821.079	843.418	0.998	44.085
Sham.9	755	6.862	0.975	812.558	816.408	0.998	41.858
Sham.10	739	7.014	0.983	785.079	807.74	0.998	41.547
HDN.1	555	5.685	0.954	645.013	651.556	0.997	35.726
HDN.2	553	5.451	0.942	595.029	616.987	0.998	45.86
HDN.3	666	6.01	0.959	787.774	805.811	0.997	40.855
HDN.4	987	6.012	0.956	1100.67	1155.58	0.995	63.968
HDN.5	599	5.8	0.949	662	669.5	0.998	37.741
HDN.6	623	5.524	0.908	697.077	699.394	0.998	38.857
HDN.7	568	4.619	0.854	662.512	679.198	0.997	35.912
HDN.8	794	5.883	0.943	881.609	910.325	0.997	47.9
HDN.9	662	5.806	0.943	729.523	773.85	0.997	40.155
HDN.10	657	5.646	0.944	719.008	751.401	0.997	39.9

## Sheet: Supplementary Table 2
Taxa	avg(Sham)	sd(Sham)	avg(HDN)	sd(HDN)	p.value	q.values	interval lower	interval upper
k__Bacteria;p__Bacteroidota;	0.413603	0.110552	0.232623	0.0986538	0.001164	0.0170216	0.08245	0.279511
k__Bacteria;p__Verrucomicrobiota;	0.00566111	0.00403476	0.0901039	0.0910044	0.0166507	0.121745	-0.149568	-0.0193171
k__Bacteria;p__Gemmatimonadota;	0.000835317	0.00103885	5.62649e-05	0.000127497	0.0422558	0.191836	3.3654e-05	0.00152445
k__Bacteria;p__Myxococcota;	0.000428479	0.000544202	3.46245e-05	6.78217e-05	0.048434	0.191836	3.33796e-06	0.00078437
k__Bacteria;p__Gemmatimonadetes;	0.000129842	0.00015268	0	0	0.0248264	0.145218	2.06214e-05	0.000239063
k__Bacteria;p__Elusimicrobia;	0.000103874	7.68833e-05	1.08202e-05	1.83908e-05	0.00394188	0.0384289	3.73733e-05	0.000148734
Others	0.0214737	0.00705896	0.00811729	0.00235137	0.000144363	0.00422213	0.00817633	0.0185365

## Sheet: Supplementary Table 3
Taxa	avg(Sham)	sd(Sham)	avg(HDC)	sd(HDC)	p.value	q.values	interval lower	interval upper
k__Bacteria;p__Verrucomicrobiota;c__Verrucomicrobiae;o__Verrucomicrobiales;f__Akkermansiaceae;g__Akkermansia;	0.0053127	0.00408351	0.0899286	0.0911323	0.0165998	0.0697831	-0.149834	-0.0193981
k__Bacteria;p__Bacteroidota;c__Bacteroidia;o__Bacteroidales;f__Bacteroidaceae;g__Bacteroides;	0.0162844	0.00588386	0.0871997	0.0596431	0.00445855	0.0234288	-0.113664	-0.0281666
k__Bacteria;p__Firmicutes;c__Clostridia;o__Lachnospirales;f__Lachnospiraceae;g__Blautia;	0.0166674	0.0155457	0.158364	0.0589743	2.16e-05	0.000405118	-0.184531	-0.0988627
k__Bacteria;p__Bacteroidota;c__Bacteroidia;o__Bacteroidales;f__Prevotellaceae;g__Prevotella_9;	0.0896667	0.0483304	0.0443324	0.0385522	0.0329942	0.103628	0.00411497	0.0865537
k__Bacteria;p__Firmicutes;c__Bacilli;o__Erysipelotrichales;f__Erysipelotrichaceae;g__Turicibacter;	0.00952391	0.00819424	0.0449297	0.0340821	0.00954429	0.0427537	-0.060092	-0.0107195
k__Bacteria;p__Firmicutes;c__Clostridia;o__Lachnospirales;f__Lachnospiraceae;g__Lachnospiraceae_NK4A136_group;	0.0409262	0.0308405	0.00655486	0.00374485	0.00644408	0.030892	0.012244	0.0564987
k__Bacteria;p__Firmicutes;c__Clostridia;o__Lachnospirales;f__Lachnospiraceae;g__Fusicatenibacter;	0.00340835	0.00458769	0.0428392	0.0252396	0.000744563	0.00644639	-0.0576102	-0.0212515
k__Bacteria;p__Bacteroidota;c__Bacteroidia;o__Bacteroidales;f__Prevotellaceae;g__Prevotella;	0.0572127	0.0319166	0.00404241	0.0025635	0.000505233	0.00511315	0.0303094	0.0760312
k__Bacteria;p__Firmicutes;c__Clostridia;o__Peptostreptococcales-Tissierellales;f__Peptostreptococcaceae;g__Romboutsia;	0.0122333	0.00558578	0.0281974	0.0196268	0.0319467	0.102699	-0.030259	-0.00166912
k__Bacteria;p__Proteobacteria;c__Gammaproteobacteria;o__Enterobacterales;f__Enterobacteriaceae;g__Escherichia-Shigella;	0.00538844	0.006471	0.0304415	0.0166319	0.000864922	0.00716181	-0.0373886	-0.0127174
k__Bacteria;p__Firmicutes;c__Clostridia;o__Oscillospirales;f__Ruminococcaceae;g__[Eubacterium]_siraeum_group;	0.0182471	0.0110775	0.00218784	0.00166946	0.00126788	0.00911703	0.00809821	0.0240204
k__Bacteria;p__Firmicutes;c__Clostridia;o__Lachnospirales;f__Lachnospiraceae;g__Anaerostipes;	0.00256871	0.00307323	0.0228457	0.00851066	1.75e-05	0.000367999	-0.026554	-0.014
k__Bacteria;p__Firmicutes;c__Clostridia;o__Oscillospirales;f__Ruminococcaceae;g__Ruminococcus;	0.0256589	0.00598924	0.00497079	0.00155265	8.03e-07	5.48e-05	0.0163405	0.0250359
k__Bacteria;p__Bacteroidota;c__Bacteroidia;o__Bacteroidales;f__Prevotellaceae;g__Prevotellaceae_Ga6A1_group;	0.0201212	0.0131313	0.00202554	0.00180175	0.00178079	0.0113163	0.00866622	0.0275251
k__Bacteria;p__Firmicutes;c__Clostridia;o__Lachnospirales;f__Lachnospiraceae;g__Lachnoclostridium;	0.00276563	0.00258714	0.0217918	0.00839145	3.18e-05	0.00050696	-0.0251593	-0.0128931
k__Bacteria;p__Firmicutes;c__Clostridia;o__Oscillospirales;f__Oscillospiraceae;g__UCG-005;	0.0207466	0.00767543	0.00263146	0.00111107	3.34e-05	0.00050696	0.012601	0.0236292
k__Bacteria;p__Firmicutes;c__Clostridia;o__Christensenellales;f__Christensenellaceae;g__Christensenellaceae_R-7_group;	0.0165657	0.00906211	0.00225925	0.000996928	0.000724459	0.00644639	0.00780809	0.0208048
k__Bacteria;p__Bacteroidota;c__Bacteroidia;o__Bacteroidales;f__Prevotellaceae;g__Alloprevotella;	0.00989829	0.00518477	0.0171781	0.00845682	0.0348747	0.105156	-0.0139687	-0.000590927
k__Bacteria;p__Proteobacteria;c__Gammaproteobacteria;o__Burkholderiales;f__Sutterellaceae;g__Sutterella;	0.00121402	0.00130224	0.0102467	0.00719065	0.00316163	0.0179982	-0.0142116	-0.00385372
k__Bacteria;p__Firmicutes;c__Clostridia;o__Oscillospirales;f__Oscillospiraceae;g__NK4A214_group;	0.0152564	0.00509522	0.00239991	0.00110333	1.62e-05	0.000367912	0.00917523	0.0165378
k__Bacteria;p__Firmicutes;c__Clostridia;o__Lachnospirales;f__Lachnospiraceae;g__[Eubacterium]_xylanophilum_group;	0.0105042	0.00588924	0.00204718	0.00121225	0.00131489	0.00921116	0.00420641	0.0127077
k__Bacteria;p__Bacteroidota;c__Bacteroidia;o__Bacteroidales;f__Tannerellaceae;g__Parabacteroides;	0.00401645	0.0016235	0.00763904	0.00299935	0.00473996	0.0239851	-0.00593801	-0.00130717
k__Bacteria;p__Firmicutes;c__Clostridia;o__Lachnospirales;f__Lachnospiraceae;g__Roseburia;	0.00590998	0.00316397	0.00202554	0.000506402	0.00365252	0.0202477	0.00160917	0.00615971
k__Bacteria;p__Firmicutes;c__Clostridia;o__Oscillospirales;f__Oscillospiraceae;g__Colidextribacter;	0.00836616	0.00231558	0.00247133	0.000973404	7.72e-06	0.000254674	0.0041655	0.00762416
k__Bacteria;p__Firmicutes;c__Clostridia;o__Lachnospirales;f__Lachnospiraceae;g__Lachnospiraceae_ND3007_group;	0.000962995	0.000752708	0.0058126	0.00279532	0.000316085	0.00359876	-0.00688136	-0.00281784
k__Bacteria;p__Firmicutes;c__Clostridia;o__Lachnospirales;f__Lachnospiraceae;g__[Eubacterium]_ruminantium_group;	0.00541874	0.00166723	0.000789872	0.000465393	5.6e-06	0.000218679	0.00341547	0.00584227
k__Bacteria;p__Actinobacteria;c__unidentified_Actinobacteria;o__Bifidobacteriales;f__Bifidobacteriaceae;g__Bifidobacterium;	0.000748756	0.000757391	0.0024129	0.00219365	0.0442597	0.113857	-0.00327735	-5.09e-05
k__Bacteria;p__Bacteroidota;c__Bacteroidia;o__Bacteroidales;f__Rikenellaceae;g__Alistipes;	0.0057823	0.0015594	0.00211642	0.000897881	1.36e-05	0.000362382	0.00244842	0.00488332
k__Bacteria;p__Firmicutes;c__Clostridia;o__Oscillospirales;f__Oscillospiraceae;g__Intestinimonas;	0.00533867	0.00165727	0.00100195	0.000526043	8.39e-06	0.000254674	0.00312372	0.00554973
k__Bacteria;p__Desulfobacterota;c__Desulfovibrionia;o__Desulfovibrionales;f__Desulfovibrionaceae;g__Desulfovibrio;	0.00141095	0.000555276	0.00280242	0.00185287	0.0447717	0.113857	-0.00274392	-3.9e-05
k__Bacteria;p__Firmicutes;c__Bacilli;o__Erysipelotrichales;f__Erysipelatoclostridiaceae;g__Erysipelotrichaceae_UCG-003;	0.000430643	0.000612374	0.00267691	0.00158256	0.00134838	0.00921116	-0.00341951	-0.00107303
k__Bacteria;p__Firmicutes;c__Clostridia;o__Lachnospirales;f__Lachnospiraceae;g__Lachnospiraceae_UCG-001;	0.00231984	0.00132169	0.00035923	0.000243169	0.00106602	0.0080914	0.00100847	0.00291276
k__Bacteria;p__Bacteroidota;c__Bacteroidia;o__Bacteroidales;f__Prevotellaceae;g__Prevotellaceae_NK3B31_group;	0.00132655	0.00138209	0.000320277	0.000315055	0.0487769	0.116939	6.56e-06	0.00200599
k__Bacteria;p__Firmicutes;c__Clostridia;o__Oscillospirales;f__Butyricicoccaceae;g__UCG-008;	0.00037005	0.000311342	0.00266609	0.00128273	0.000256328	0.00311334	-0.00322538	-0.0013667
k__Bacteria;p__Firmicutes;c__Clostridia;o__Oscillospirales;f__Oscillospiraceae;g__Oscillibacter;	0.00223112	0.000963715	0.000430643	0.000216512	0.00018827	0.00244975	0.00110362	0.00249733
k__Bacteria;p__Firmicutes;c__Clostridia;o__Oscillospirales;f__Oscillospiraceae;g__Flavonifractor;	0.000307293	0.000215874	0.00116425	0.00108153	0.0344889	0.105156	-0.00163712	-7.68e-05
k__Bacteria;p__Firmicutes;c__Clostridia;o__Lachnospirales;f__Lachnospiraceae;g__[Ruminococcus]_gauvreauii_group;	0.000103874	0.000150206	0.00108202	0.00100735	0.0134134	0.0591162	-0.00170203	-0.000254257
k__Bacteria;p__Firmicutes;c__Clostridia;o__Lachnospirales;f__Lachnospiraceae;g__A2;	0.00100844	0.000898947	0.000214239	0.000125957	0.0211165	0.0836244	0.00014857	0.00143983
k__Bacteria;p__Firmicutes;c__Clostridia;o__Monoglobales;f__Monoglobaceae;g__Monoglobus;	0.00167713	0.000815742	0.00027916	0.000123874	0.000392831	0.00429364	0.00081167	0.00198426
k__Bacteria;p__Firmicutes;c__Clostridia;o__Oscillospirales;f__Butyricicoccaceae;g__UCG-009;	0.00157758	0.00052914	0.000248864	0.000139967	1.46e-05	0.000362382	0.00094435	0.00171308
k__Bacteria;p__Firmicutes;c__Clostridia;o__Lachnospirales;f__Lachnospiraceae;g__[Ruminococcus]_torques_group;	0.00153863	0.000441195	0.000331097	0.000311108	2.48e-06	0.0001354	0.000845948	0.00156911
k__Bacteria;p__Firmicutes;c__Clostridia;o__Oscillospirales;f__Butyricicoccaceae;g__Butyricicoccus;	0.000556157	0.000561913	0.000110366	6.41e-05	0.0336547	0.104502	4.28e-05	0.000848807
k__Bacteria;p__Firmicutes;c__Clostridia;o__Oscillospirales;f__Ruminococcaceae;g__Subdoligranulum;	0.000183943	0.000183412	0.000880762	0.000426515	0.000452365	0.00475418	-0.00101607	-0.000377563
k__Bacteria;p__Actinobacteriota;c__Coriobacteriia;o__Coriobacteriales;f__Atopobiaceae;g__Coriobacteriaceae_UCG-002;	0.000272668	0.000245087	0.00089591	0.000435468	0.00143511	0.00956448	-0.000961752	-0.000284732
k__Bacteria;p__Firmicutes;c__Clostridia;o__Lachnospirales;f__Lachnospiraceae;g__GCA-900066575;	0.00100628	0.000329023	0.000502056	0.000212962	0.00095852	0.0077034	0.000240668	0.000767772
k__Bacteria;p__Bacteroidota;c__Bacteroidia;o__Bacteroidales;f__Rikenellaceae;g__Rikenellaceae_RC9_gut_group;	0.000673014	0.000459112	0.000177451	0.000121048	0.00775444	0.0359136	0.000162101	0.000829026
k__Bacteria;p__Firmicutes;c__Clostridia;o__Lachnospirales;f__Lachnospiraceae;g__Frisingicoccus;	4.54e-05	7.32e-05	0.000411166	0.000423202	0.023496	0.088819	-0.000670335	-6.11e-05
k__Bacteria;p__Firmicutes;c__Clostridia;o__Lachnospirales;f__Lachnospiraceae;g__Lachnospiraceae_UCG-010;	0.000203419	0.000143255	0.000644882	0.000362945	0.00392634	0.0210367	-0.000710974	-0.000171952
k__Bacteria;p__Firmicutes;c__Clostridia;o__Lachnospirales;f__Lachnospiraceae;g__Lachnospiraceae_UCG-006;	0.000642718	0.000315921	0.000175287	0.00012678	0.000990517	0.00773311	0.000232504	0.000702359
k__Bacteria;p__Desulfobacterota;c__Desulfovibrionia;o__Desulfovibrionales;f__Desulfovibrionaceae;g__Bilophila;	0.000324605	0.000260084	0.000662194	0.000337447	0.0227462	0.0875408	-0.000621963	-5.32e-05
k__Bacteria;p__Actinobacteriota;c__Coriobacteriia;o__Coriobacteriales;f__Eggerthellaceae;g__Adlercreutzia;	0.000387362	0.000185723	0.000787708	0.000245935	0.000754929	0.00644639	-0.000606199	-0.000194494
k__Bacteria;p__Firmicutes;c__Clostridia;o__Peptostreptococcales-Tissierellales;f__Anaerovoracaceae;g__Family_XIII_AD3011_group;	0.00091755	0.000268006	0.000292145	8.61e-05	2.37e-05	0.000405118	0.000429122	0.00082169
k__Bacteria;p__Firmicutes;c__Clostridia;o__Lachnospirales;f__Lachnospiraceae;g__Marvinbryantia;	0.000950011	0.000230481	0.0002467	0.000132696	6.74e-07	5.48e-05	0.000523374	0.000883248
k__Bacteria;p__Firmicutes;c__Bacilli;o__Erysipelotrichales;f__Erysipelotrichaceae;g__Allobaculum;	0.000415494	0.000342133	4.33e-05	4.08e-05	0.00736729	0.0347088	0.000126767	0.000617661
k__Bacteria;p__Firmicutes;c__Clostridia;o__Lachnospirales;f__Lachnospiraceae;g__Coprococcus;	0.000108202	0.000101502	0.00064921	0.000347895	0.000709739	0.00644639	-0.00079465	-0.000287366
k__Bacteria;p__Firmicutes;c__Clostridia;o__Peptostreptococcales-Tissierellales;f__Anaerovoracaceae;g__Anaerovorax;	0.000766068	0.000183398	0.000147154	8.82e-05	2.91e-07	3.98e-05	0.000479828	0.000758
k__Bacteria;p__Firmicutes;c__Clostridia;o__Oscillospirales;f__Ruminococcaceae;g__Negativibacillus;	0.000209911	0.000126616	0.000426315	0.000276012	0.0426919	0.112169	-0.000424484	-8.32e-06
k__Bacteria;p__Firmicutes;c__Clostridia;o__Oscillospirales;f__Oscillospiraceae;g__Oscillospira;	4.98e-05	8.54e-05	0.000437135	0.000347266	0.006411	0.030892	-0.000639048	-0.000135676
k__Bacteria;p__Firmicutes;c__Clostridia;o__Lachnospirales;f__Lachnospiraceae;g__[Eubacterium]_ventriosum_group;	0.000599437	0.000267394	8.01e-05	8.48e-05	0.000118805	0.00162318	0.000323668	0.000715069
k__Bacteria;p__Proteobacteria;c__Gammaproteobacteria;o__Xanthomonadales;f__Rhodanobacteraceae;g__Dokdonella;	0.000218567	0.000265715	0	0	0.0286831	0.0972535	2.85e-05	0.000408649
k__Bacteria;p__Firmicutes;c__Clostridia;o__Oscillospirales;f__Ruminococcaceae;g__Angelakisella;	0.00040251	0.000195217	0.00013417	4.05e-05	0.00176167	0.0113163	0.000127415	0.000409265
k__Bacteria;p__Proteobacteria;c__Alphaproteobacteria;o__Sphingomonadales;f__Sphingomonadaceae;g__Altererythrobacter;	0.000192599	0.000256955	0	0	0.0418905	0.111132	8.78e-06	0.000376413
k__Bacteria;p__Firmicutes;c__Clostridia;o__Lachnospirales;f__Lachnospiraceae;g__Tuzzerella;	0.000365722	0.000123453	0.000153646	0.000146577	0.00265074	0.015746	8.45e-05	0.000339659
k__Bacteria;p__Firmicutes;c__Clostridia;o__Lachnospirales;f__Lachnospiraceae;g__ASF356;	0.000294309	0.000191992	4.33e-05	6.12e-05	0.00239237	0.0148571	0.000110473	0.000391583
k__Bacteria;p__Firmicutes;c__Clostridia;o__Peptostreptococcales-Tissierellales;f__Anaerovoracaceae;g__[Eubacterium]_nodatum_group;	0.000486908	9.36e-05	0.000147154	6.27e-05	6.2e-08	1.69e-05	0.000264093	0.000415413
k__Bacteria;p__Proteobacteria;c__Gammaproteobacteria;o__Burkholderiales;f__Methylophilaceae;g__Methylobacillus;	0.000160138	0.000204842	0	0	0.0354441	0.105273	1.36e-05	0.000306673
k__Bacteria;p__Firmicutes;c__Clostridia;o__Oscillospirales;f__Ruminococcaceae;g__Paludicola;	0.000357066	0.000162022	0.000177451	0.000137548	0.0157728	0.0673425	3.81e-05	0.000321083
k__Bacteria;p__Proteobacteria;c__Gammaproteobacteria;o__Burkholderiales;f__Nitrosomonadaceae;g__MND1;	0.000168795	0.000224383	0	0	0.0413052	0.111132	8.28e-06	0.000329309
k__Bacteria;p__unidentified_Bacteria;c__Clostridia;o__Lachnospirales;f__Lachnospiraceae;g__unidentified_Lachnospiraceae;	0.000365722	0.000123453	0.00013417	0.00014311	0.00114972	0.00849084	0.000105791	0.000357312
k__Bacteria;p__Proteobacteria;c__Gammaproteobacteria;o__Xanthomonadales;f__Xanthomonadaceae;g__Lysobacter;	0.000147154	0.000169109	1.73e-05	2.85e-05	0.0388792	0.111132	8.16e-06	0.000251524
k__Bacteria;p__Firmicutes;c__Clostridia;o__Eubacteriales;f__Anaerofustaceae;g__Anaerofustis;	8.44e-05	8.32e-05	0.000229388	0.000127088	0.00837736	0.0381519	-0.000247065	-4.29e-05
k__Bacteria;p__Firmicutes;c__Clostridia;o__Peptococcales;f__Peptococcaceae;g__Peptococcus;	0.00015581	0.000115325	2.6e-05	2.24e-05	0.00606595	0.0301367	4.67e-05	0.00021299
k__Bacteria;p__Proteobacteria;c__Gammaproteobacteria;o__Pseudomonadales;f__Pseudohongiellaceae;g__BIyi10;	0.00012335	0.000164191	4.33e-06	1.37e-05	0.0478324	0.116939	1.41e-06	0.000236639
k__Bacteria;p__Bacteroidota;c__Bacteroidia;o__Chitinophagales;f__Chitinophagaceae;g__Edaphobaculum;	0.000136334	0.000177002	0	0	0.0376278	0.109381	9.71e-06	0.000262953
k__Bacteria;p__Firmicutes;c__Clostridia;o__Lachnospirales;f__Lachnospiraceae;g__Tyzzerella;	0.00015581	9.23e-05	1.3e-05	2.74e-05	0.000731749	0.00644639	7.55e-05	0.000210142
k__Bacteria;p__Proteobacteria;c__Alphaproteobacteria;o__Kiloniellales;f__Kiloniellaceae;g__Pelagibius;	0.000140662	0.000179396	0	0	0.0350199	0.105156	1.23e-05	0.000268994
k__Bacteria;p__Firmicutes;c__Bacilli;o__Erysipelotrichales;f__Erysipelotrichaceae;g__Holdemania;	0.000153646	6.49e-05	0.000242372	0.000107865	0.0417972	0.111132	-0.000173688	-3.76e-06
k__Bacteria;p__Proteobacteria;c__Gammaproteobacteria;o__Xanthomonadales;f__Xanthomonadaceae;g__Luteimonas;	0.000106038	0.000132794	0	0	0.0324947	0.103246	1.1e-05	0.000201033
k__Bacteria;p__Actinobacteriota;c__Acidimicrobiia;o__Microtrichales;f__Iamiaceae;g__Iamia;	8.01e-05	0.000102548	2.16e-06	6.84e-06	0.0398619	0.111132	4.48e-06	0.000151328
k__Bacteria;p__Proteobacteria;c__Alphaproteobacteria;o__Rhizobiales;f__Devosiaceae;g__Devosia;	0.00010171	0.000120726	0	0	0.0258682	0.0934012	1.53e-05	0.000188071
k__Bacteria;p__Elusimicrobia;c__unidentified_Elusimicrobia;o__Elusimicrobiales;f__Elusimicrobiaceae;g__Elusimicrobium;	0.00010171	7.71e-05	1.08e-05	1.84e-05	0.00460942	0.0237646	3.51e-05	0.000146689
k__Bacteria;p__Proteobacteria;c__Gammaproteobacteria;o__Pseudomonadales;f__Cellvibrionaceae;g__Cellvibrio;	9.09e-05	0.000117116	2.16e-06	6.84e-06	0.0402725	0.111132	4.89e-06	0.000172561
k__Bacteria;p__Cyanobacteria;c__Vampirivibrionia;o__Gastranaerophilales;f__unidentified_Gastranaerophilales;g__unidentified_Gastranaerophilales;	6.49e-06	1.05e-05	8.44e-05	9.54e-05	0.0297891	0.0980708	-0.000146312	-9.5e-06
k__Bacteria;p__unidentified_Bacteria;c__Clostridia;o__Oscillospirales;f__Ruminococcaceae;g__unidentified_Ruminococcaceae;	0.00013417	8.88e-05	2.16e-05	3.23e-05	0.00296626	0.0172453	4.7e-05	0.000178063
k__Bacteria;p__Bacteroidota;c__Bacteroidia;o__Cytophagales;f__Microscillaceae;g__Chryseolinea;	8.87e-05	0.000118287	0	0	0.0417737	0.111132	4.11e-06	0.000173343
k__Bacteria;p__Acidobacteriota;c__Thermoanaerobaculia;o__Thermoanaerobaculales;f__Thermoanaerobaculaceae;g__Subgroup_10;	7.57e-05	8.79e-05	4.33e-06	9.12e-06	0.0304299	0.0989879	8.4e-06	0.000134431
k__Bacteria;p__Gemmatimonadetes;c__unidentified_Gemmatimonadetes;o__Gemmatimonadales;f__Gemmatimonadaceae;g__Gemmatimonas;	8.01e-05	9.52e-05	0	0	0.0260348	0.0934012	1.2e-05	0.000148156
k__Bacteria;p__Firmicutes;c__Negativicutes;o__Veillonellales-Selenomonadales;f__Veillonellaceae;g__Veillonella;	0.000151482	5e-05	1.51e-05	2.29e-05	3.35e-06	0.000152544	9.87e-05	0.00017401
k__Bacteria;p__Bacteroidota;c__Bacteroidia;o__Flavobacteriales;f__Flavobacteriaceae;g__Flavobacterium;	6.49e-05	7.9e-05	0	0	0.028829	0.0972535	8.39e-06	0.000121448
k__Bacteria;p__Firmicutes;c__Clostridia;o__Peptostreptococcales-Tissierellales;f__Anaerovoracaceae;g__[Eubacterium]_brachy_group;	0.00010171	5.68e-05	4.76e-05	3.79e-05	0.0237284	0.088819	8.23e-06	0.0001
k__Bacteria;p__Actinobacteria;c__unidentified_Actinobacteria;o__Streptosporangiales;f__Streptosporangiaceae;g__Nonomuraea;	6.28e-05	8.62e-05	0	0	0.0468874	0.116472	1.07e-06	0.000124442
k__Bacteria;p__Actinobacteria;c__unidentified_Actinobacteria;o__Streptosporangiales;f__Thermomonosporaceae;g__Actinomadura;	5.63e-05	7.72e-05	0	0	0.0465312	0.116472	1.07e-06	0.000111457
k__Bacteria;p__Firmicutes;c__Clostridia;o__Lachnospirales;f__Lachnospiraceae;g__Acetatifactor;	7.14e-05	6.37e-05	1.3e-05	2.09e-05	0.0188765	0.0769852	1.17e-05	0.000105169
k__Bacteria;p__Firmicutes;c__Clostridia;o__Peptostreptococcales-Tissierellales;f__Anaerovoracaceae;g__Family_XIII_UCG-001;	0.00012335	4.57e-05	3.03e-05	3.09e-05	6.98e-05	0.00100374	5.6e-05	0.000130073
k__Bacteria;p__Proteobacteria;c__Alphaproteobacteria;o__Sphingomonadales;f__Sphingomonadaceae;g__Sphingobium;	5.41e-05	7.01e-05	0	0	0.03738	0.109381	3.94e-06	0.000104264
k__Bacteria;p__Actinobacteria;c__unidentified_Actinobacteria;o__Micrococcales;f__Microbacteriaceae;g__Microbacterium;	4.54e-05	6.33e-05	0	0	0.0492149	0.116939	1.94e-07	9.07e-05
k__Bacteria;p__unidentified_Bacteria;c__unidentified_Bacteria;o__Gemmatimonadales;f__Gemmatimonadaceae;g__unidentified_Gemmatimonadaceae;	5.19e-05	6.86e-05	0	0	0.0402471	0.111132	2.87e-06	0.000100999
k__Bacteria;p__Firmicutes;c__Bacilli;o__Bacillales;f__Planococcaceae;g__Lysinibacillus;	5.63e-05	6.71e-05	0	0	0.0263198	0.0934012	8.3e-06	0.00010423
k__Bacteria;p__Proteobacteria;c__Gammaproteobacteria;o__Xanthomonadales;f__Rhodanobacteraceae;g__Chujaibacter;	4.98e-05	5.68e-05	0	0	0.0217936	0.0850727	9.11e-06	9.04e-05
k__Bacteria;p__Firmicutes;c__Clostridia;o__Lachnospirales;f__Lachnospiraceae;g__[Bacteroides]_pectinophilus_group;	6.06e-05	4.42e-05	6.49e-06	1.46e-05	0.00370498	0.0202477	2.17e-05	8.65e-05
k__Bacteria;p__Myxococcota;c__Polyangia;o__Haliangiales;f__Haliangiaceae;g__Haliangium;	4.11e-05	4.72e-05	2.16e-06	6.84e-06	0.028762	0.0972535	5.01e-06	7.29e-05
k__Bacteria;p__Firmicutes;c__Clostridia;o__Lachnospirales;f__Defluviitaleaceae;g__Defluviitaleaceae_UCG-011;	8.44e-05	3.45e-05	1.51e-05	3.39e-05	0.000262056	0.00311334	3.71e-05	0.000101398
k__Bacteria;p__Actinobacteria;c__unidentified_Actinobacteria;o__Propionibacteriales;f__Nocardioidaceae;g__Marmoricola;	4.11e-05	4.72e-05	2.16e-06	6.84e-06	0.028762	0.0972535	5.01e-06	7.29e-05
k__Bacteria;p__Firmicutes;c__Clostridia;o__Oscillospirales;f__Ruminococcaceae;g__Anaerofilum;	6.06e-05	3.79e-05	1.08e-05	1.84e-05	0.00248531	0.0150914	2.1e-05	7.85e-05
k__Bacteria;p__Firmicutes;c__Clostridia;o__Clostridia_vadinBB60_group;f__unidentified_Clostridia_vadinBB60_group;g__unidentified_Clostridia_vadinBB60_group;	4.33e-05	4.33e-05	4.33e-06	1.37e-05	0.0204881	0.0823288	7.28e-06	7.06e-05
k__Bacteria;p__Actinobacteria;c__unidentified_Actinobacteria;o__Propionibacteriales;f__Nocardioidaceae;g__Kribbella;	3.46e-05	4.11e-05	4.33e-06	1.37e-05	0.048962	0.116939	1.64e-07	6.04e-05
k__Bacteria;p__Actinobacteria;c__unidentified_Actinobacteria;o__Micrococcales;f__Demequinaceae;g__Demequina;	3.9e-05	4.3e-05	0	0	0.0187194	0.0769852	8.16e-06	6.97e-05
k__Bacteria;p__Proteobacteria;c__Alphaproteobacteria;o__Rhizobiales;f__Beijerinckiaceae;g__Methylobacterium-Methylorubrum;	3.46e-05	4.81e-05	0	0	0.0487232	0.116939	2.4e-07	6.9e-05
k__Bacteria;p__unidentified_Bacteria;c__Saccharimonadia;o__Saccharimonadales;f__Saccharimonadaceae;g__Candidatus_Saccharimonas;	6.06e-05	2.85e-05	2.6e-05	2.85e-05	0.0141177	0.0612329	7.86e-06	6.14e-05
k__Bacteria;p__Bacteroidota;c__Bacteroidia;o__Chitinophagales;f__Chitinophagaceae;g__Flavitalea;	2.6e-05	3.5e-05	0	0	0.0437758	0.113857	9e-07	5.1e-05
k__Bacteria;p__Verrucomicrobiota;c__Verrucomicrobiae;o__Opitutales;f__Opitutaceae;g__Opitutus;	2.81e-05	3.82e-05	0	0	0.045001	0.113857	7.79e-07	5.55e-05
k__Bacteria;p__Proteobacteria;c__Alphaproteobacteria;o__Caulobacterales;f__Caulobacteraceae;g__Phenylobacterium;	2.38e-05	2.78e-05	0	0	0.0242557	0.0895656	3.89e-06	4.37e-05
k__Bacteria;p__Proteobacteria;c__Alphaproteobacteria;o__Thalassobaculales;f__Thalassobaculaceae;g__Thalassobaculum;	1.95e-05	2.38e-05	0	0	0.0293995	0.0979683	2.44e-06	3.65e-05
k__Bacteria;p__Actinobacteriota;c__Thermoleophilia;o__Solirubrobacterales;f__Solirubrobacteraceae;g__JCM_18997;	2.38e-05	3.14e-05	0	0	0.0398719	0.111132	1.37e-06	4.62e-05
Others	0.404759	0.0323949	0.197206	0.0897327	2.31e-05	0.000405118	0.141371	0.273734

## Sheet: Supplementary Table 4
ID	Name	Formula	Molecular Weight	RT [min]	m/z	mzCloud_Results	mzVault_Results	MassList_Results	neg_B1	neg_B2	neg_B3	neg_B4	neg_B5	neg_B6	neg_B7	neg_B8	neg_B9	neg_B10	neg_A1	neg_A2	neg_A3	neg_A4	neg_A5	neg_A6	neg_A7	neg_A8	neg_A9	neg_A10	FC	log2FC	Pvalue	ROC	VIP	Up.Down
Com_2602_neg	FAHFA (18:2/20:4)	C38 H62 O4	582.462	9.911	581.455	No results	Invalid mass	No results	150497	112793	1.01786e+06	147193	151845	440861	194898	171174	160768	137996	1.93591e+08	1.36328e+08	8.33083e+07	1.74339e+08	1.78574e+08	1.42993e+08	156347097	1.36688e+08	1.29695e+08	1.78953e+08	0.00177777	-9.13572	5.16e-12	1	1.4486	down
Com_9240_neg	AcylGlcADG (12:0-12:0-18:2)	C51 H90 O12	894.64	9.908	893.632	No results	Full match	No results	110355	82707.8	105974	107933	110925	218132	140524	125517	117886	101189	3.52957e+07	1.51318e+07	8.95419e+06	2.08148e+07	2.17593e+07	1.17773e+07	2.31907e+07	2.15959e+07	1.80959e+07	2.12755e+07	0.00617079	-7.34033	2.93e-16	1	1.45195	down
Com_481_neg	alpha-Ketoglutaric acid	C5 H6 O5	146.021	1.948	145.014	No results	No results	Full match	3.11191e+06	1.41074e+06	1.86487e+06	4.0146e+06	5.28247e+06	2.83472e+06	5.6806e+06	2.86231e+06	2.55906e+06	7.0277e+06	4.20514e+08	1527428475	3.11538e+08	5.35824e+08	3.10373e+08	2.04208e+08	7.24875e+08	1.27067e+08	1016427522	1.58272e+08	0.00686757	-7.18598	7.38e-11	1	1.41442	down
Com_342_neg	2-Ketohexanoic acid	C6 H10 O3	130.063	5.804	129.056	No results	No results	Full match	9.09715e+06	4.46731e+06	9.27785e+06	7.47042e+06	1.86403e+07	8.6596e+06	2.03715e+07	9.0648e+06	9.98327e+06	9.98275e+06	1540114287	2097767854	1686367865	1082821248	9.98834e+08	5.09001e+08	2705661309	4.66689e+08	1760701651	4.18141e+08	0.0080668	-6.95379	5e-12	1	1.42793	down
Com_4149_neg	4-Methylvaleric Acid	C6 H12 O2	116.083	5.541	115.076	No results	No results	Full match	1.11862e+06	877828	631710	863250	1.35189e+06	866456	734559	1.88244e+06	908516	1.22563e+06	4.35919e+07	7.2141e+07	6.60265e+07	6.71761e+07	7.33916e+07	3.3255e+07	1.06422e+08	3.80788e+07	100914329	4.94385e+07	0.0160829	-5.95833	3.29e-15	1	1.44334	down
Com_66_neg	Dodecanedioic acid	C12 H22 O4	230.151	6.471	229.144	Full match	Full match	No results	1.86938e+08	1.15133e+08	1.75654e+08	7.86626e+07	3.61161e+08	2.19049e+08	2.34786e+07	1.47993e+08	5.75936e+07	9.12871e+08	15475489808	10392629684	9415144825	11312024706	17158576126	12874936361	16046864552	13275438446	13271482807	14864097414	0.016993	-5.87892	1.01e-07	1	1.39723	down
Com_1562_neg	4-Hydroxybenzoic acid	C7 H6 O3	138.031	5.548	137.024	No results	No results	Full match	4.8218e+06	4.03691e+06	4.76343e+06	4.2572e+06	7.27584e+06	7.94373e+06	4.3484e+06	9.22625e+06	5.33734e+06	4.69049e+06	2.91972e+08	2.49636e+08	1.83677e+08	2.56186e+08	4.08564e+08	3.84544e+08	4.10934e+08	2.98989e+08	2.48475e+08	3.39896e+08	0.0184522	-5.76006	2.81e-17	1	1.4495	down
Com_3793_neg	Xanthosine	C10 H12 N4 O6	284.076	4.76	283.068	Full match	Full match	Full match	320648	254322	269567	373047	905101	877235	235700	956199	875053	1.49289e+06	3.06267e+07	1.06603e+08	1.02107e+07	2.01686e+07	3.55078e+07	2.41717e+07	3.41884e+07	2.78354e+06	5.80917e+07	5.58715e+06	0.0200029	-5.64364	1.74e-07	1	1.3213	down
Com_11724_neg	Ursolic acid	C30 H48 O3	456.36	9.513	455.353	Full match	No results	No results	294286	181819	172543	222981	221622	1.22657e+06	388814	223237	237059	233850	2.01513e+07	1.18141e+07	1.42043e+07	1.74833e+07	2.03423e+07	1.18399e+07	2.30253e+07	8.59185e+06	1.62062e+07	2.00147e+07	0.0207901	-5.58796	1.46e-11	1	1.42786	down
Com_599_neg	3-Methyladipic acid	C7 H12 O4	160.073	5.54	159.066	Full match	Full match	Full match	1.90847e+07	7.94285e+06	1.66119e+07	1.4781e+07	2.88235e+07	1.85656e+07	1.59097e+07	3.67479e+07	1.79578e+07	2.35283e+07	5.8223e+08	9.02589e+08	8.12176e+08	8.3506e+08	9.04463e+08	4.71914e+08	1310452939	5.05319e+08	1253237035	6.54281e+08	0.0242906	-5.36346	3.59e-14	1	1.43475	down
Com_1489_neg	2'-Deoxyuridine	C9 H12 N2 O5	228.074	2.756	227.067	Full match	Full match	Full match	2.7165e+06	2.41318e+06	3.6441e+06	2.36657e+06	5.42121e+06	7.42519e+06	2.28053e+06	4.66678e+06	1.0944e+07	7.26503e+06	2.32112e+08	3.65437e+08	2.08022e+08	1.33422e+08	231328878	9.81084e+07	2.64576e+08	6.17915e+07	2.40919e+08	9.21752e+07	0.0254906	-5.29389	2.02e-11	1	1.40214	down
Com_2002_neg	3-Methyl-2-oxobutanoic acid	C5 H8 O3	116.047	4.938	115.04	No results	No results	Full match	2.90242e+06	1.50526e+06	2.41413e+06	2.1134e+06	4.92418e+06	5.5167e+06	3.98706e+06	5.36472e+06	4.02607e+06	3.60532e+06	1.7523e+08	1.58482e+08	1.31865e+08	1.18168e+08	1.18213e+08	5.91024e+07	3.03211e+08	5.36871e+07	2.01546e+08	3.77126e+07	0.0267896	-5.22218	2.3e-10	1	1.39996	down
Com_3419_neg	3-(3,4-Dihydroxyphenyl)-2-Methylalanine	C10 H13 N O4	211.084	5.83	210.077	No results	No results	Full match	1.47543e+06	1.12992e+06	615089	682018	964291	1.25146e+06	682400	1.00869e+06	706046	6.11233e+06	2.10435e+07	3.92758e+07	9.95298e+07	3.11437e+07	3.63055e+07	2.13839e+07	8.80146e+07	2.00252e+07	9.76478e+07	2.3954e+07	0.0305811	-5.03121	4.82e-10	1	1.37826	down
Com_550_neg	Tetradecanedioic acid	C14 H26 O4	258.183	6.932	257.176	Full match	No results	Full match	2.82478e+07	1.69723e+07	1.53687e+07	1.58998e+07	5.63439e+07	3.71028e+07	5.37968e+06	1.10937e+07	1.30765e+07	216303478	1577482219	1050914074	8.82013e+08	1211216027	1711085299	1072007046	1548544453	1016745175	1413803375	1229324792	0.0327054	-4.93433	3.34e-07	1	1.37729	down
Com_3320_neg	tetranor-12(R)-HETE	C16 H26 O3	266.188	8.568	265.18	Full match	No results	No results	4.76763e+06	2.8767e+06	1.52216e+06	4.33924e+06	4.9994e+06	712437	2.3493e+06	3.70712e+06	1.26065e+06	3.96828e+06	161211843	4.32683e+07	4.38067e+07	7.09761e+07	1.30502e+08	1.21334e+08	7.74777e+07	1.28019e+08	3.25515e+07	116624872	0.0329486	-4.92364	3e-10	1	1.39283	down
Com_1606_neg	2,3-dinor Prostaglandin E1	C18 H30 O5	308.198	7.544	307.191	Invalid mass	No results	No results	8.31218e+06	3.70244e+06	4.78977e+06	4.50397e+06	7.18497e+06	7.0721e+06	5.50512e+06	9.72673e+06	7.77609e+06	2.0291e+07	3.40365e+08	8.42447e+07	1.95411e+08	7.87826e+07	4.39124e+08	2.54715e+08	1.21143e+08	2.22904e+08	1.66625e+08	3.62721e+08	0.0348028	-4.84465	1.08e-10	1	1.39495	down
Com_21421_neg	FAHFA (15:0/17:2)	C32 H58 O4	506.431	9.711	505.423	No results	Invalid mass	No results	113020	87339.9	96118.9	106178	101839	183356	148012	119073	125679	102613	3.53323e+06	1.97735e+06	2.81304e+06	2.54589e+06	4.94474e+06	1.31699e+06	3.11308e+06	554236	6.04534e+06	2.53847e+06	0.04027	-4.63415	3.82e-08	1	1.39432	down
Com_638_neg	2'-Deoxyinosine	C10 H12 N4 O4	252.086	3.69	251.078	Full match	Full match	Full match	1.02834e+07	8.80174e+06	1.09461e+07	1.7368e+07	8.20538e+06	2.78165e+07	3.81405e+07	1.33929e+07	3.29344e+07	2.65712e+07	3.76942e+08	1109601228	4.09005e+08	3.16238e+08	4.87032e+08	184643508	5.21292e+08	9.46236e+07	795459598	1.89986e+08	0.0433596	-4.5275	8.06e-09	1	1.35295	down
Com_13185_neg	O-Phospho-L-serine	C3 H8 N O6 P	185.008	1.39	184.001	No results	No results	Full match	510197	358873	263317	382461	356854	360730	327434	507607	163143	572000	8.23915e+06	1.5657e+07	2.05503e+06	9.05515e+06	8.54073e+06	1.35837e+07	5.50725e+06	6.48448e+06	7.00382e+06	8.63838e+06	0.0448609	-4.4784	1.94e-10	1	1.40558	down
Com_17913_neg	thiamine phosphate	C12 H18 Cl N4 O4 P S	380.048	1.588	379.041	No results	No results	Full match	210854	197275	202802	205634	257699	286793	216471	230793	257966	181324	6.45714e+06	1.44183e+06	615145	2.52659e+06	6.12588e+06	1.53075e+07	1.68648e+06	6.16228e+06	330454	9.2129e+06	0.0450729	-4.4716	9.69e-05	1	1.22507	down
Com_20664_neg	FAHFA (20:5/17:2)	C37 H58 O4	566.431	9.695	565.424	No results	Full match	No results	108813	92391	95188.4	105150	100523	189246	146579	121030	116896	101620	4.00789e+06	748807	4.95408e+06	2.23974e+06	5.06954e+06	1.25306e+06	2.4881e+06	812655	1.93666e+06	2.5296e+06	0.0452162	-4.46702	6.65e-08	1	1.38751	down
Com_21930_neg	Hematoxylin	C16 H14 O6	302.076	4.644	301.069	Invalid mass	No match	No results	92899.5	94708.1	121960	99625.3	119722	115454	75708.7	199633	229550	63083.6	6.61545e+06	929933	795219	1.54782e+06	3.48047e+06	2.53939e+06	1.76937e+06	3.80329e+06	2.5633e+06	2.72723e+06	0.0452849	-4.46483	2.65e-09	1	1.38343	down
Com_1136_neg	cis-5,8,11,14,17-Eicosapentaenoic acid	C20 H30 O2	302.224	9.34	301.217	Full match	No results	Full match	1.81826e+07	1.91188e+07	2.82678e+07	1.52774e+07	2.25959e+07	4.05004e+07	1.81549e+07	2.52687e+07	1.14769e+07	7.95512e+06	6.7345e+08	3.2124e+08	1.74243e+08	4.55443e+08	4.81096e+08	4.65637e+08	4.56427e+08	5.03775e+08	2.78776e+08	5.74586e+08	0.0471639	-4.40617	5.84e-12	1	1.41499	down
Com_343_neg	Sucrose	C12 H22 O11	342.116	1.494	377.085	Full match	Full match	Full match	8.58755e+07	2.17543e+08	1.50201e+08	5.86647e+07	8.57663e+07	1.23276e+07	5.67484e+07	7.5238e+07	1.18499e+07	2.13078e+07	1147036876	1124698541	4.62055e+08	1136881639	1703915066	3598761433	5.8016e+08	2678699788	437756367	3036002785	0.0487567	-4.35826	4.29e-07	1	1.31407	down
Com_3967_neg	17α-Hydroxypregnenolone	C21 H32 O3	332.238	8.058	331.231	Invalid mass	No results	No results	1.94044e+06	1.47723e+06	1.58513e+06	1.2247e+06	1.53065e+06	2.12945e+06	1.0552e+06	1.21209e+06	2.13637e+06	2.26519e+06	3.90669e+06	1.00501e+08	1.44729e+07	2.08605e+07	3.69871e+07	3.56908e+07	1.76291e+07	1.44198e+07	8.2344e+07	4.46911e+06	0.049977	-4.32259	2.48e-05	1	1.26407	down
Com_14636_neg	3-(benzoylamino)benzyl benzoate	C21 H17 N O3	331.119	5.194	330.112	Invalid mass	No results	No results	347412	381662	391187	540161	435084	409454	472180	395856	293944	234194	7.35426e+06	4.66844e+06	9.99671e+06	6.67218e+06	7.90277e+06	5.37944e+06	1.56136e+07	7.29243e+06	5.67386e+06	7.04509e+06	0.0502731	-4.31407	1.48e-13	1	1.44101	down
Com_310_neg	Elaidic acid	C18 H34 O2	282.255	10.462	281.248	Full match	No results	No results	4.65084e+07	3.27489e+07	4.30016e+07	3.4378e+07	4.90131e+07	2.89386e+08	3.87162e+07	7.19543e+07	4.64585e+07	5.03754e+07	1180392589	2001939556	9.38952e+08	1219447096	1169238341	7.31826e+08	1283788913	7.81144e+08	2663264231	1417979132	0.0524755	-4.25221	9.05e-10	1	1.39127	down
Com_2887_neg	1a,1b-Dihomo prostaglandin E1	C22 H38 O5	364.261	8.083	363.253	Invalid mass	No results	No results	3.42069e+06	2.16134e+06	2.38901e+06	2.26936e+06	3.30403e+06	2.00008e+07	2.92477e+06	2.60827e+06	5.96227e+06	6.36785e+06	6.14169e+07	1.5425e+08	6.04162e+07	1.1433e+08	8.18129e+07	7.09251e+07	8.92686e+07	4.40743e+07	1.6304e+08	1.14684e+08	0.0538749	-4.21424	3.41e-09	1	1.37905	down
Com_9266_neg	N-METHYL (-)EPHEDRINE	C11 H17 N O	179.131	6.499	178.123	No results	No results	Full match	1.21809e+06	1.44812e+06	1.20865e+06	1.33413e+06	1.24352e+06	1.19423e+06	1.20819e+06	932002	979149	1.07004e+06	2.39173e+07	2.13178e+07	1.43989e+07	2.75289e+07	1.81382e+07	1.9663e+07	2.03785e+07	1.90823e+07	2.09273e+07	2.80934e+07	0.0554527	-4.1726	5.5e-17	1	1.45785	down
Com_3390_neg	Indole-2-carboxylic acid	C9 H7 N O2	161.047	5.814	160.04	Full match	No results	No results	6.20703e+06	3.85262e+06	3.36252e+06	4.68221e+06	9.11769e+06	5.85416e+06	3.31322e+06	6.25194e+06	7.04979e+06	9.27621e+06	1.21138e+08	7.61713e+07	5.67511e+07	8.42402e+07	9.8297e+07	1.12366e+08	1.34743e+08	1.25415e+08	6.24682e+07	170003281	0.0566127	-4.14273	8.83e-13	1	1.4204	down
Com_1777_neg	(±)12(13)-DiHOME	C18 H34 O4	314.245	8.465	313.238	Full match	Full match	Full match	3.36099e+06	1.7969e+06	1.79985e+06	1.65067e+06	2.72593e+06	4.88469e+06	1.61489e+06	2.24049e+06	6.72619e+06	3.43448e+07	5.2912e+07	2.04434e+08	1.42533e+08	8.11491e+07	6.60726e+07	3.04314e+07	1.0727e+08	2.1035e+07	3.12698e+08	4.50543e+07	0.0574897	-4.12055	3.73e-07	0.98	1.2832	down
Com_23370_neg	Biocytin	C16 H28 N4 O4 S	372.182	9.714	371.174	Full match	No results	No results	189333	150639	155200	171442	179264	503983	238990	197334	202930	257462	4.46441e+06	3.0125e+06	2.8793e+06	3.33231e+06	4.35203e+06	3.41787e+06	3.82595e+06	1.71373e+06	4.72544e+06	3.18949e+06	0.0643478	-3.95797	3.59e-13	1	1.42596	down
Com_2687_neg	11(Z),14(Z)-Eicosadienoic Acid	C20 H36 O2	308.271	10.701	307.264	Full match	No results	No results	1.98387e+06	1.98019e+06	1.47249e+06	1.1951e+06	604457	2.21469e+07	1.85537e+06	1.84945e+06	657380	1.15827e+06	2.11802e+07	1.32213e+08	27515138	4.58015e+07	3.31983e+07	1.56757e+07	3.2676e+07	1.20058e+07	1.83326e+08	3.77714e+07	0.0644732	-3.95516	8.76e-07	0.97	1.26585	down
Com_1536_neg	8Z,11Z,14Z-Eicosatrienoic acid	C20 H34 O2	306.256	10.212	305.248	Full match	No results	Full match	1.81041e+06	1.31111e+06	2.20603e+06	1.5984e+06	2.37863e+06	1.39813e+08	1.5773e+06	1.15937e+06	2.11291e+06	5.06192e+06	2.66732e+08	3.19227e+08	7.002e+07	2.50101e+08	2.78282e+08	2.0055e+08	1.21419e+08	1.12666e+08	3.46895e+08	4.74939e+08	0.0651535	-3.94001	1.32e-06	0.97	1.31634	down
Com_2084_neg	16-Hydroxyhexadecanoic acid	C16 H32 O3	254.224	9.641	253.217	Invalid mass	No results	No match	1.42101e+07	1.20132e+07	1.21695e+07	1.08906e+07	1.27267e+07	2.51099e+07	1.49912e+07	2.39158e+07	1.16737e+07	1.60234e+07	2.82997e+08	2.17963e+08	135358475	2.16614e+08	3.06184e+08	2.17413e+08	2.2364e+08	1.931e+08	2.5567e+08	2.67245e+08	0.0663696	-3.91333	2.48e-14	1	1.43707	down
Com_902_neg	D-Galactosamine	C6 H14 Cl N O5	215.056	1.34	214.048	No results	No results	Full match	1.90601e+07	1.73663e+07	2.27661e+07	1.72193e+07	3.55797e+07	1.03259e+08	2.15358e+07	6.04882e+07	4.53758e+07	1.59532e+07	6.19039e+08	2.64899e+08	2.17325e+08	4.59454e+08	9.37985e+08	549711080	8.72275e+08	3.33374e+08	5.72225e+08	5.56829e+08	0.0666164	-3.90798	3.25e-09	1	1.36647	down
Com_4627_neg	20-Hydroxy-(5Z,8Z,11Z,14Z)-eicosatetraenoic acid	C20 H32 O3	320.235	7.695	319.227	Full match	No results	Full match	1.80589e+06	2.81213e+06	4.54022e+06	3.03601e+06	6.00566e+06	1.8486e+06	6.04291e+06	4.16556e+06	2.75611e+06	4.04069e+06	8.95034e+07	2.01007e+07	3.09377e+07	2.41604e+07	8.93631e+07	9.31957e+07	1.806e+07	9.72511e+07	2.37175e+07	6.75358e+07	0.0669052	-3.90174	8.8e-08	1	1.34242	down
Com_926_neg	13(S)-HOTrE	C18 H30 O3	294.219	7.883	293.212	Full match	No results	Full match	3.1192e+07	3.36253e+07	5.30614e+07	2.87649e+07	3.91368e+07	3.08515e+07	2.67847e+07	7.94891e+07	2.74959e+07	4.32974e+07	8.81763e+08	3.51126e+08	4.97438e+08	5.716e+08	5.5416e+08	4.02715e+08	7.80764e+08	6.11531e+08	3.98852e+08	5.37057e+08	0.0704669	-3.82691	5e-13	1	1.42686	down
Com_1104_neg	Ethyl-β-D-glucuronide	C8 H14 O7	222.074	1.414	221.066	Full match	No results	No results	3.32116e+07	5.85818e+07	3.41244e+07	3.43241e+07	5.70501e+07	7.83273e+06	7.96734e+07	3.60085e+07	8.65978e+06	1.60973e+07	6.79089e+08	5.54968e+08	2.95227e+08	5.36853e+08	6.11903e+08	8.50178e+08	2.51511e+08	5.43491e+08	2.31991e+08	5.77453e+08	0.071223	-3.81151	1.14e-07	1	1.36296	down
Com_782_neg	α-Lactose	C12 H22 O11	406.132	1.403	405.124	Invalid mass	No results	No results	5.52424e+07	1.42777e+08	1.02058e+08	9.50316e+07	1.00273e+08	1.58746e+07	3.9069e+07	6.45447e+07	1.04122e+07	2.92065e+07	1099527962	8.72326e+08	5.23382e+08	8.5296e+08	1074993544	1364324774	4.44173e+08	8.3491e+08	4.03681e+08	1084350991	0.076507	-3.70827	5.07e-07	1	1.34931	down
Com_11924_neg	N-Acetyl-Asp-Glu	C11 H16 N2 O8	304.09	3.762	303.083	No results	No results	Full match	974644	978635	948137	1.11404e+06	1.54824e+06	1.06482e+06	480365	1.60961e+06	1.29748e+06	1.89444e+06	2.08344e+07	1.48498e+07	1.1072e+07	1.14171e+07	2.31422e+07	1.27958e+07	2.23547e+07	1.08093e+07	1.29305e+07	1.35997e+07	0.0774382	-3.69081	5.24e-12	1	1.41646	down
Com_5274_neg	12-Hydroxydodecanoic acid	C12 H24 O3	216.172	6.938	215.165	Full match	No results	No results	2.88111e+06	1.44782e+06	1.94101e+06	5.12319e+06	3.50548e+06	6.57673e+06	2.85174e+06	5.5283e+06	8.63202e+06	5.73646e+06	7.63091e+07	3.82818e+07	3.46908e+07	5.10861e+07	8.80858e+07	6.76785e+07	5.76543e+07	5.44486e+07	4.30581e+07	5.54057e+07	0.0780377	-3.67968	4.88e-09	1	1.38855	down
Com_9533_neg	11-Epiprostaglandin E1	C20 H34 O5	336.227	8.467	335.22	Invalid mass	No results	No results	433692	388382	668869	475309	564900	779875	702979	310035	414441	3.05228e+06	4.56774e+06	1.90944e+07	1.2308e+07	7.51347e+06	6.05482e+06	3.21187e+06	9.6937e+06	2.05948e+06	2.88494e+07	4.90789e+06	0.0792865	-3.65678	6.24e-07	0.99	1.27828	down
Com_1422_neg	Citrulline	C6 H13 N3 O3	175.095	1.363	174.088	No results	Full match	Full match	1.89508e+07	1.80283e+07	1.99599e+07	8.67164e+06	1.64113e+07	5.11968e+07	8.6109e+06	3.29512e+07	2.32431e+07	4.45971e+07	2.83467e+08	2.3115e+08	3.12569e+08	2.07266e+08	4.64852e+08	2.8412e+08	4.54608e+08	1.70067e+08	3.90783e+08	2.47495e+08	0.0796424	-3.65032	7.7e-09	1	1.37892	down
Com_128_neg	3,8,9-trihydroxy-10-propyl-3,4,5,8,9,10-hexahydro-2H-oxecin-2-one	C12 H20 O5	244.131	5.652	243.123	Full match	No results	No results	3.23836e+08	1.96138e+08	2.18517e+08	1.87558e+08	4.33057e+08	8.33085e+08	1.4489e+08	3.84289e+08	5.21871e+08	5.11715e+08	4747110813	2825023402	3898833550	3653965087	5428890756	4510187621	8280365669	4437051117	4568291950	4788531734	0.0796584	-3.65003	4.67e-09	1	1.39213	down
Com_781_neg	D-(+)-Maltose	C12 H22 O11	388.121	1.419	387.114	Invalid mass	No results	No results	5.54631e+07	1.42613e+08	1.02036e+08	7.83586e+07	1.00887e+08	1.59661e+07	3.91375e+07	6.4576e+07	1.05328e+07	2.92977e+07	1100468887	8.64725e+08	523881029	8.54134e+08	1075681675	1367481486	4.44365e+08	8.36907e+08	4.03975e+08	4.74398e+08	0.0804011	-3.63664	4.79e-07	1	1.34611	down
Com_4459_neg	Pentadecanoic acid	C15 H30 O2	242.224	9.84	241.217	Full match	No results	Full match	3.96592e+06	2.69099e+06	2.56768e+06	2.47526e+06	4.55178e+06	9.05746e+06	2.40581e+06	4.54533e+06	3.19704e+06	3.93643e+06	4.20269e+07	6.32538e+07	3.8615e+07	2.89357e+07	4.8201e+07	4.41311e+07	6.93208e+07	2.66156e+07	9.03608e+07	3.7872e+07	0.0805049	-3.63478	2.87e-11	1	1.40013	down
Com_18930_neg	LPE 15:1	C20 H40 N O7 P	437.255	8.371	436.248	No results	Full match	No results	339707	201401	343498	265558	281698	378694	325095	285110	179486	339503	1.82509e+06	7.6469e+06	960515	7.50649e+06	1.85306e+06	1.72408e+06	6.76055e+06	907067	4.36462e+06	2.51477e+06	0.0815168	-3.61676	5.45e-06	1	1.30465	down
Com_2588_neg	Hexadecanedioic acid	C16 H30 O4	286.214	7.683	285.207	Full match	No results	No results	7.94815e+06	5.54139e+06	4.89585e+06	8.19852e+06	7.11407e+06	1.15859e+07	5.37919e+06	3.50913e+06	1.51929e+07	2.67773e+07	1.14565e+08	1.79182e+08	1.10448e+08	9.39411e+07	1.30707e+08	7.64941e+07	1.02613e+08	6.52397e+07	183269527	1.18182e+08	0.0818482	-3.61091	8.01e-09	1	1.37923	down
Com_2999_neg	Docosapentaenoic acid	C22 H34 O2	330.256	10.029	329.248	Full match	No results	Full match	1.4136e+06	962844	792663	1.3309e+06	882156	6.74965e+07	774353	636349	2.03736e+06	3.97968e+06	1.13077e+08	8.54185e+07	3.49798e+07	1.03283e+08	1.33184e+08	9.20487e+07	6.12133e+07	6.49651e+07	8.76962e+07	1.99929e+08	0.0822985	-3.60299	3.84e-06	0.97	1.30525	down
Com_3140_neg	N-(4-chlorophenyl)-N'-cyclohexylthiourea	C13 H17 Cl N2 S	268.081	3.795	267.073	Full match	No results	No match	796005	504592	382435	833006	1.25177e+06	8.65095e+06	1.7187e+06	1.76518e+06	1.63257e+07	4.57175e+06	1.297e+07	1.39648e+08	6.49293e+07	1.66455e+07	2.98362e+07	8.12972e+06	3.67842e+07	6.68492e+06	1.13101e+08	1.67223e+07	0.082613	-3.59749	4.98e-05	0.95	1.14697	down
Com_1019_neg	L-Ornithine	C5 H12 N2 O2	132.09	1.365	131.082	No results	No results	Full match	3.47336e+07	3.41995e+07	3.5506e+07	1.6535e+07	3.03072e+07	8.71034e+07	1.634e+07	5.39833e+07	3.59831e+07	7.10028e+07	4.74637e+08	376944245	4.89468e+08	3.44229e+08	7.61767e+08	4.79341e+08	7.25864e+08	2.8314e+08	602138642	3.86411e+08	0.084423	-3.56622	2.53e-09	1	1.38603	down
Com_1481_neg	Ascorbic acid	C6 H8 O6	176.032	1.435	175.024	Full match	Full match	Full match	4.03151e+07	9.74963e+06	9.25828e+06	2.12653e+07	2.96885e+07	1.70709e+07	2.02424e+07	3.69688e+07	1.5995e+07	3.48447e+07	4.62107e+08	1.07258e+08	1.78411e+08	2.23028e+08	3.74041e+08	4.00622e+08	3.9267e+08	3.16265e+08	1.18883e+08	1.40546e+08	0.0867403	-3.52715	7.79e-09	1	1.34683	down
Com_7763_neg	LPG 4:0	C10 H21 O9 P	316.092	5.387	315.085	No results	Full match	No results	813309	923383	1.136e+06	785929	1.10246e+06	1.9223e+06	650103	2.40049e+06	7.92166e+06	6.00787e+06	4.02937e+07	1.78368e+07	1.0126e+07	1.71395e+07	3.5456e+07	3.54557e+07	2.70751e+07	1.93948e+07	4.01368e+07	2.82887e+07	0.0872539	-3.51864	5.33e-07	1	1.31857	down
Com_3550_neg	Pseudouridine	C9 H12 N2 O6	244.069	1.676	243.062	Full match	Full match	Full match	2.15985e+06	1.51333e+06	1.44644e+06	4.87347e+06	4.58613e+06	8.99232e+06	4.07199e+06	3.64617e+06	1.28904e+07	7.57274e+06	4.24151e+07	1.17937e+08	47031016	3.74416e+07	8.16598e+07	2.95004e+07	8.63824e+07	1.15018e+07	1.18472e+08	1.87904e+07	0.0875487	-3.51377	1.17e-06	0.99	1.25738	down
Com_3358_neg	13,14-Dihydro-15-keto-tetranor prostaglandin F1α	C16 H28 O5	600.387	8.885	599.379	Invalid mass	No results	No results	1.69369e+06	1.7681e+06	2.10596e+06	1.15381e+06	1.13947e+06	2.36122e+06	1.21386e+06	791310	742901	1.34816e+06	6.28488e+06	4.30506e+06	1.01645e+08	6.48034e+06	7.87356e+06	3.30157e+06	4.9456e+06	7.41568e+06	1.11065e+07	9.5663e+06	0.0878839	-3.50826	0.000105421	1	1.179	down
Com_20575_neg	FAHFA (18:2/3:0)	C21 H36 O4	352.261	10.327	351.253	No results	Full match	Full match	366541	438100	391160	531649	276361	646237	843779	419999	178778	205896	7.82766e+06	4.76023e+06	1.58665e+06	4.73091e+06	5.32936e+06	5.57938e+06	3.62556e+06	4.62703e+06	3.57743e+06	6.93362e+06	0.0884869	-3.49839	6.96e-10	1	1.38144	down
Com_12157_neg	Guanethidine Monosulfate	C10 H24 N4 O4 S	296.153	6.477	295.145	No results	No results	Full match	690861	660626	648885	772618	861444	863150	772626	644475	731207	777207	6.92003e+06	3.86091e+06	1.43937e+07	3.11135e+06	2.32493e+07	6.29782e+06	2.2465e+06	3.55027e+06	3.22493e+06	1.61455e+07	0.0894346	-3.48302	1.44e-05	1	1.29902	down
Com_1525_neg	Thymidine	C10 H14 N2 O5	242.09	4.904	241.083	Full match	Full match	Full match	1.6983e+07	2.15539e+07	2.97292e+07	1.96338e+07	2.75299e+07	2.01874e+07	1.82532e+07	2.56688e+07	2.84578e+07	2.7279e+07	3.40462e+08	3.55454e+08	2.5383e+08	1.96365e+08	2.8909e+08	3.01748e+08	3.01903e+08	1.56729e+08	2.41936e+08	1.80718e+08	0.0898605	-3.47617	1.11e-13	1	1.43638	down
Com_8314_neg	2-(2-carboxy-2-methylpropyl)-4,6-dimethylbenzoic acid	C14 H18 O4	250.118	6.362	249.11	Invalid mass	No results	No results	2.67047e+06	3.44167e+06	3.88583e+06	2.70314e+06	2.21026e+06	1.52007e+06	2.82508e+06	1.95314e+06	1.30398e+06	2.94926e+06	2.82924e+07	2.12094e+07	1.41717e+07	3.28016e+07	3.59531e+07	3.20158e+07	1.75218e+07	3.16669e+07	2.72373e+07	4.00248e+07	0.0906493	-3.46356	5.36e-12	1	1.42135	down
Com_28730_neg	TPP	C12 H19 Cl N4 O7 P2 S	460.015	3.188	459.008	No results	No results	Full match	104881	37170.3	52862.7	83616.5	70745.9	279472	39674	193165	175122	140313	831975	1.82083e+06	1.09606e+06	1.15834e+06	1.94238e+06	377053	1.5402e+06	399973	2.21527e+06	511977	0.0989588	-3.33703	3.8e-07	1	1.28302	down
Com_22082_neg	N-benzyl-N'-methyl-N-(pyridin-3-ylmethyl)thiourea	C15 H17 N3 S	271.117	3.757	270.109	Invalid mass	No results	No results	249490	193250	214930	273608	306629	225422	80597.4	334828	239207	219624	2.10783e+06	1.33318e+06	4.14322e+06	1.57397e+06	2.59565e+06	1.55687e+06	3.54769e+06	2.0396e+06	2.77104e+06	1.89431e+06	0.0992043	-3.33345	7.43e-11	1	1.39506	down
Com_959_neg	Docosahexaenoic acid	C22 H32 O2	328.24	9.737	327.233	Full match	Full match	No results	3.18784e+07	3.45897e+07	2.32995e+07	2.95006e+07	2.08775e+07	3.02198e+08	3.01318e+07	1.28084e+07	3.53656e+07	4.31143e+07	7.79453e+08	4.57212e+08	2.64154e+08	6.48261e+08	5.75141e+08	6.21707e+08	4.72482e+08	5.19498e+08	4.45798e+08	8.36302e+08	0.100314	-3.31741	6.03e-07	0.99	1.33692	down
Com_1412_neg	3,3-Dimethylglutaric acid	C7 H12 O4	160.073	5.727	159.066	Full match	Full match	Full match	2.38878e+07	2.09315e+07	1.81277e+07	2.97617e+07	6.14929e+07	3.17751e+07	1.39043e+07	6.29007e+07	4.70165e+07	5.34326e+07	3.83256e+08	3.09178e+08	1.32183e+08	2.96209e+08	5.25998e+08	4.1974e+08	3.10273e+08	3.59763e+08	3.77043e+08	466474508	0.101458	-3.30105	3.94e-09	1	1.36782	down
Com_9469_neg	(1E,4Z,6E)-5-hydroxy-1,7-bis(4-hydroxyphenyl)hepta-1,4,6-trien-3-one	C19 H16 O4	308.102	6.021	307.095	Invalid mass	No results	No results	1.20707e+06	1.01508e+06	1.1916e+06	1.36804e+06	1.5805e+06	3.57569e+06	1.43758e+06	1.84634e+06	2.79538e+06	3.54271e+06	1.56735e+07	1.80223e+07	1.49108e+07	1.57334e+07	2.49799e+07	1.35497e+07	3.2654e+07	1.01939e+07	2.66804e+07	1.90721e+07	0.102157	-3.29114	5.02e-10	1	1.38544	down
Com_20199_neg	5-Methyldeoxycytidine	C10 H15 N3 O4	241.106	3.762	240.099	Full match	No results	Full match	274855	84230.4	43840.2	168612	267919	254804	49692.1	149406	176178	1.25532e+06	2.14657e+06	1.96796e+06	5.234e+06	1.74579e+06	3.42248e+06	1.31764e+06	3.25216e+06	1.61363e+06	3.43152e+06	2.35653e+06	0.10287	-3.2811	3.28e-06	1	1.28925	down
Com_1125_neg	Uric acid	C5 H4 N4 O3	168.028	1.802	167.021	Full match	Full match	Full match	8.92515e+06	2.50713e+06	4.57387e+06	5.09757e+06	2.37534e+07	4.72884e+07	7.9837e+06	24774454	4.39981e+07	1.36913e+07	2.86632e+08	5.08404e+07	4.36148e+08	126059042	128131175	7.58098e+07	2.77678e+08	1.22733e+08	1.2508e+08	1.0703e+08	0.105172	-3.24918	7.86e-06	1	1.23154	down
Com_5747_neg	11(E)-Eicosenoic Acid	C20 H38 O2	310.287	11.254	309.28	Full match	No results	Full match	1.1306e+06	788783	863136	989566	780491	8.91246e+06	843285	1.22642e+06	1.08429e+06	1.17188e+06	5.04067e+06	3.73333e+07	6.62473e+06	1.01481e+07	8.30725e+06	4.96322e+06	1.3484e+07	4.20032e+06	6.23438e+07	6.59334e+06	0.111865	-3.16017	1.86e-05	0.94	1.18219	down
Com_5579_neg	Lauric acid ethyl ester	C14 H28 O2	228.209	9.397	227.201	Full match	No results	Full match	3.79013e+06	3.76013e+06	4.48465e+06	3.92697e+06	4.23475e+06	7.58011e+06	3.13368e+06	5.79509e+06	3.8545e+06	5.57536e+06	3.5177e+07	4.80062e+07	3.91273e+07	2.95901e+07	4.32137e+07	3.47305e+07	4.94401e+07	2.22475e+07	6.51678e+07	3.63476e+07	0.114466	-3.12701	1.59e-12	1	1.41821	down
Com_7046_neg	Docosatrienoic Acid	C22 H38 O2	334.287	11.003	333.28	Full match	No results	No results	529890	846024	708328	522492	300780	8.20431e+06	748644	320071	202546	230982	1.8004e+06	2.73078e+07	6.2728e+06	7.26982e+06	4.39951e+06	1.92433e+06	7.94754e+06	1.07618e+06	4.6305e+07	4.11627e+06	0.116345	-3.10352	0.000268796	0.92	1.06631	down
Com_2842_neg	2-Methylbutyl beta-D-glucopyranoside	C11 H22 O6	296.147	5.329	295.14	Invalid mass	No results	No results	1.93091e+06	1.54173e+06	1.98881e+06	2.67783e+06	3.93466e+06	4.70017e+06	2.58638e+06	2.24626e+06	3.21169e+06	1.98859e+06	6.69406e+06	1.08736e+07	1.26343e+08	1.79331e+07	9.9214e+06	9.64084e+06	7.96658e+06	1.0411e+07	1.71393e+07	1.21718e+07	0.117013	-3.09526	6.36e-05	1	1.19341	down
Com_8509_neg	3-(1,1,2,3,3,3-hexafluoropropyl)adamantane-1-carboxylic acid	C14 H16 F6 O2	330.106	4.961	329.099	Full match	No results	No results	1.86395e+06	1.31438e+06	2.19981e+06	2.23802e+06	2.51433e+06	2.13103e+06	3.81964e+06	2.62133e+06	1.68687e+06	1.30305e+06	2.1431e+07	9.85795e+06	2.57003e+07	1.79883e+07	1.90921e+07	1.45895e+07	2.14609e+07	1.83521e+07	1.48248e+07	1.68084e+07	0.120443	-3.05358	7.67e-12	1	1.41689	down
Com_1883_neg	3-[4-methyl-1-(2-methylpropanoyl)-3-oxocyclohexyl]butanoic acid	C15 H24 O4	268.167	6.094	267.16	Full match	No results	No results	1.55535e+07	1.94137e+07	2.46202e+07	1.37309e+07	4.14186e+07	2.71528e+07	2.01132e+07	2.76812e+07	3.32731e+07	3.35261e+07	2.10905e+08	1.66798e+08	168573858	1.66733e+08	234753155	1.99985e+08	2.58936e+08	1.74974e+08	2.91945e+08	2.0656e+08	0.1233	-3.01976	1.19e-10	1	1.41484	down
Com_10270_neg	Maltotriose	C18 H32 O16	504.171	8.949	503.164	No results	No results	Full match	1.39957e+06	1.72158e+06	1.87089e+06	921645	3.92958e+06	2.32819e+06	2.28992e+06	5.46835e+06	1.74986e+06	2.98077e+06	2.91018e+07	7.94388e+06	1.49916e+07	1.12791e+07	3.19218e+07	3.27416e+07	1.75268e+07	1.78355e+07	7.08692e+06	2.92198e+07	0.123519	-3.0172	9.94e-08	1	1.30847	down
Com_14064_neg	Lauric Acid	C12 H24 O2	200.177	8.483	199.17	No results	No results	Full match	1.12191e+06	844951	1.22974e+06	918810	671491	1.47213e+06	809700	1.33034e+06	1.31903e+06	1.49948e+06	8.90733e+06	1.12326e+07	5.17168e+06	6.56822e+06	1.06242e+07	9.85003e+06	8.84607e+06	6.59772e+06	1.49301e+07	7.87532e+06	0.12381	-3.0138	5.91e-12	1	1.41091	down
Com_15968_neg	FAHFA (3:0/20:0)	C23 H44 O4	384.324	9.641	383.316	No results	Full match	No results	357877	295715	304668	341253	368463	704843	632439	402634	417896	348313	2.04677e+06	547927	7.45443e+06	1.68008e+06	2.07632e+06	1.01142e+06	772174	2.12102e+06	593072	1.48462e+07	0.125918	-2.98944	0.00133582	0.96	1.0464	down
Com_8124_neg	trans-10-Heptadecenoic Acid	C17 H32 O2	268.24	10.061	267.233	Full match	No results	No results	2.9304e+06	2.2477e+06	3.24973e+06	2.16263e+06	3.44251e+06	5.84823e+06	2.70791e+06	4.28774e+06	2.92439e+06	4.50159e+06	3.26015e+07	2.96853e+07	1.75264e+07	2.50366e+07	2.75064e+07	2.86889e+07	2.41921e+07	1.46219e+07	3.74282e+07	3.35541e+07	0.126653	-2.98105	1.01e-11	1	1.40688	down
Com_20651_neg	5-[(Benzoyloxy)methyl]-4,5,6-trihydroxy-2-cyclohexen-1-yl benzoate	C21 H20 O7	384.114	1.566	383.107	Invalid mass	No results	No results	292368	315199	273880	315694	311415	324029	297564	325930	291459	292633	1.18722e+06	1.37362e+06	4.16895e+06	1.68046e+06	1.62979e+06	1.16887e+06	7.46031e+06	1.22248e+06	2.98294e+06	1.03476e+06	0.127154	-2.97535	9.09e-06	1	1.31882	down
Com_20871_neg	5-Methoxyuridine	C10 H14 N2 O7	274.08	3.768	273.073	No results	Full match	No results	429221	509289	484514	500516	854499	413284	321813	646193	390296	1.07639e+06	6.20844e+06	3.7428e+06	3.90944e+06	3.97614e+06	6.86167e+06	1.96475e+06	7.25842e+06	2.01521e+06	3.65108e+06	2.83251e+06	0.132625	-2.91457	5.77e-09	1	1.35662	down
Com_341_neg	(±)9(10)-DiHOME	C18 H34 O4	314.245	7.302	313.238	Full match	No results	Full match	9.65057e+07	4.76902e+07	1.00048e+08	8.30719e+07	1.63482e+08	4.19821e+08	1.01589e+08	3.37862e+08	3.14267e+08	4.7288e+08	1601829065	1684418384	1259327339	2189262417	1645768773	1142331959	2705815163	6.31531e+08	1792668530	1386976733	0.133244	-2.90786	2.3e-06	1	1.29293	down
Com_2546_neg	1-(2,4-dihydroxyphenyl)-2-(3,5-dimethoxyphenyl)propan-1-one	C17 H18 O5	302.115	5.621	301.108	Full match	No results	No results	8.05136e+06	1.55744e+06	2.66283e+06	3.78471e+06	8.07763e+06	5.07839e+07	2.7015e+06	9.92398e+06	3.46434e+07	3.60572e+07	7.38738e+07	1.20985e+08	1.46209e+08	1.07102e+08	1.14292e+08	7.21008e+07	2.02846e+08	5.74948e+07	1.78144e+08	8.21505e+07	0.136984	-2.86792	6.36e-05	1	1.2188	down
Com_6708_neg	Sebacic acid	C10 H18 O4	202.12	7.32	201.113	No results	No results	Full match	3.56726e+06	3.32163e+06	4.01676e+06	3.51079e+06	5.01927e+06	4.25569e+06	4.64445e+06	7.83613e+06	8.53148e+06	8.45464e+06	42653841	4.63793e+07	3.31026e+07	3.33345e+07	5.05459e+07	3.16793e+07	4.41797e+07	2.59891e+07	4.39064e+07	3.62485e+07	0.136999	-2.86777	4.13e-10	1	1.40538	down
Com_262_neg	Azelaic acid	C9 H16 O4	188.104	5.917	187.097	Full match	Full match	Full match	4.23413e+08	2.83445e+08	4.20529e+08	4.44655e+08	4.55387e+08	1.77915e+08	3.97571e+08	7.58331e+08	2.49446e+08	3.64492e+08	3027510317	1699354779	1990200478	2164744412	3933866414	3242934747	3267655376	2673202734	2587523142	3315733765	0.142466	-2.81131	5.99e-10	1	1.39636	down
Com_10545_neg	LPE 12:0	C17 H36 N O7 P	397.222	7.547	396.215	No results	Full match	No results	2.95849e+06	1.30288e+06	1.90646e+06	1.38504e+06	2.31326e+06	5.2677e+06	2.86212e+06	3.12288e+06	2.47701e+06	4.25533e+06	1.79279e+07	1.30815e+07	8.44285e+06	1.46403e+07	2.44148e+07	2.08394e+07	1.85249e+07	2.42022e+07	2.45226e+07	2.8808e+07	0.142531	-2.81065	3.72e-09	1	1.35993	down
Com_1848_neg	(±)9-HpODE	C18 H32 O4	312.23	6.97	311.222	Full match	No results	Full match	1.56819e+07	2.44184e+07	2.43365e+07	1.87055e+07	2.54572e+07	2.12936e+07	2.45524e+07	5.3994e+07	4.18636e+07	3.80466e+07	2.76134e+08	129904678	151453902	1.7603e+08	2.31707e+08	1.72011e+08	3.34522e+08	2.16611e+08	175695606	1.57003e+08	0.142672	-2.80923	3.26e-10	1	1.38835	down
Com_1887_neg	Valproic acid	C8 H16 O2	144.115	5.917	143.107	No results	No results	Full match	3.56962e+07	2.79125e+07	4.02869e+07	3.95409e+07	4.02982e+07	1.51102e+07	3.48058e+07	7.39394e+07	2.3631e+07	3.38146e+07	2.86174e+08	1.63282e+08	1.88141e+08	191432962	3.63211e+08	2.84707e+08	2.98415e+08	2.38917e+08	2.37751e+08	3.03641e+08	0.142834	-2.80759	1.34e-09	1	1.39449	down
Com_2526_neg	(5-L-Glutamyl)-L-Amino Acid	C8 H14 N2 O5	218.09	1.508	217.082	No results	No results	Full match	8.98606e+06	6.18207e+06	6.7927e+06	5.61258e+06	1.15628e+07	2.38663e+07	6.75182e+06	19885800	4.07645e+07	2.34272e+07	7.9118e+07	1.84736e+08	4.0268e+07	8.24714e+07	1.78341e+08	9.63561e+07	9.85496e+07	4.08133e+07	1.82567e+08	93657003	0.14285	-2.80743	1.35e-06	0.99	1.26506	down
Com_5935_neg	2-Hydroxymyristic acid	C14 H28 O3	244.203	7.191	243.196	Full match	No results	No results	4.11979e+06	2.80442e+06	3.75698e+06	3.44029e+06	4.3153e+06	5.97664e+06	3.57177e+06	5.22763e+06	4.70095e+06	4.71923e+06	2.3378e+07	5.54555e+07	1.68434e+07	2.92187e+07	3.62493e+07	2.02204e+07	2.48097e+07	1.79788e+07	3.69772e+07	3.41186e+07	0.144397	-2.79189	9.03e-10	1	1.39566	down
Com_22916_neg	FAHFA (4:0/18:1)	C22 H40 O4	368.292	9.862	367.285	No results	Full match	No results	184339	143471	146532	169212	176522	368236	232956	189554	200954	163321	766912	4.67333e+06	427028	657814	781668	1.02066e+06	670850	730633	2.58243e+06	947296	0.148967	-2.74693	2.08e-05	1	1.24315	down
Com_2289_neg	L-Glutamic acid monosodium salt	C5 H8 N Na O4	169.035	1.373	214.033	No results	No results	Full match	5.03418e+07	6.55984e+06	1.06542e+07	2.219e+07	9.58022e+06	3.17454e+07	8.82622e+06	5.54517e+07	3.63698e+07	4.25936e+07	2.15742e+08	1.52169e+08	1.30094e+08	150425755	2.10846e+08	3.70232e+08	8.19042e+07	6.82147e+07	2.28871e+08	2.16546e+08	0.150305	-2.73404	5.8e-06	1	1.23935	down
Com_12838_neg	Cannabichromevarin	C19 H26 O2	286.193	8.659	285.186	Full match	No results	Full match	587073	602433	789334	566548	1.1199e+06	2.68064e+06	777518	970243	1.18843e+06	1.84494e+06	7.61075e+06	4.30118e+06	1.3092e+07	7.67255e+06	9.63547e+06	4.7002e+06	1.15259e+07	4.2261e+06	4.74078e+06	6.27882e+06	0.150806	-2.72923	3.88e-08	1	1.32987	down
Com_10037_neg	13,14-Dihydro-15-keto prostaglandin F2α	C20 H34 O5	390.215	6.388	389.208	Invalid mass	No results	No results	2.0549e+06	3.05938e+06	2.8546e+06	2.38152e+06	1.76172e+06	1.59016e+06	2.15729e+06	1.3613e+06	1.34182e+06	1.43895e+06	7.87845e+06	1.79689e+07	1.98559e+07	1.83144e+07	9.60647e+06	8.5498e+06	1.31594e+07	8.77381e+06	1.73199e+07	1.00369e+07	0.152146	-2.71647	4.31e-10	1	1.40124	down
Com_1837_neg	4-phenylbenzo[4,5]imidazo[1,2-a]pyrimidin-2-amine	C16 H12 N4	260.104	5.909	259.097	Invalid mass	No results	No results	3.40286e+07	2.04227e+07	2.0905e+07	2.0183e+07	5.79376e+07	113886777	1.4122e+07	3.48378e+07	4.90837e+07	2.84286e+07	2.84357e+08	1.62043e+08	2.02099e+08	191548613	3.24345e+08	2.73342e+08	3.38091e+08	2.62494e+08	2.30084e+08	3.14079e+08	0.152503	-2.71309	5.54e-07	1	1.3399	down
Com_3736_neg	Prostaglandin F2β	C20 H34 O5	354.239	6.732	353.232	Full match	No results	Full match	1.23909e+07	6.68547e+06	8.86518e+06	1.14818e+07	1.17171e+07	2.03549e+07	1.434e+07	1.75935e+07	1.57451e+07	1.60119e+07	8.25482e+07	5.63839e+07	8.69773e+07	9.8851e+07	8.88933e+07	8.05562e+07	1.0609e+08	1.03902e+08	8.74126e+07	9.00896e+07	0.153323	-2.70535	2.84e-10	1	1.41115	down
Com_6147_neg	Cortodoxone	C21 H30 O4	346.214	8.916	345.207	No results	No results	Full match	1.5006e+06	3.71707e+06	3.99984e+06	2.09388e+06	8.95325e+06	3.34911e+06	4.60229e+06	5.93593e+06	1534935	5.46458e+06	4.8918e+07	4.6009e+06	4.2201e+07	1.34394e+07	5.87893e+06	3.56281e+07	2.77714e+07	3.38427e+07	8.97188e+06	3.66829e+07	0.159542	-2.64799	0.000108796	0.94	1.12619	down
Com_8543_neg	2-Hydroxy-6-Aminopurine	C5 H5 N5 O	151.049	1.487	150.042	No results	No results	Full match	3.28884e+06	3.17432e+06	2.61686e+06	3.20938e+06	3.27586e+06	1.87912e+06	4.63153e+06	4.00108e+06	2.78984e+06	2.80194e+06	1.47845e+07	1.41695e+07	2.55784e+07	1.50476e+07	2.31618e+07	2.73957e+07	2.05115e+07	1.68506e+07	2.04655e+07	1.96328e+07	0.160269	-2.64143	1.36e-12	1	1.42558	down
Com_10523_neg	acetoacetate	C4 H6 O3	102.032	1.41	101.024	No results	No results	Full match	4.16199e+06	4.24375e+06	4.22522e+06	3.975e+06	3.86867e+06	2.49335e+06	3.33719e+06	4.77228e+06	1.49732e+06	2.44723e+06	2.67434e+07	1.7449e+07	1.48366e+07	2.25095e+07	1.62446e+07	3.48113e+07	1.80563e+07	2.70739e+07	1.23735e+07	2.77263e+07	0.160781	-2.63683	6.8e-10	1	1.38898	down
Com_9391_neg	2-Hydroxyestradiol	C18 H24 O3	288.176	7.006	287.168	Invalid mass	No results	No results	3.33907e+06	3.26241e+06	3.35006e+06	2.42961e+06	7.14502e+06	3.12704e+06	4.95383e+06	4.99357e+06	4.8184e+06	4.48907e+06	2.69546e+07	1.92561e+07	2.03356e+07	2.50997e+07	2.8433e+07	3.61702e+07	2.18823e+07	3.33143e+07	1.93882e+07	2.9298e+07	0.161103	-2.63394	5.37e-11	1	1.40736	down
Com_31162_neg	3-methyl-5-oxo-5-(4-toluidino)pentanoic acid	C13 H17 N O3	235.121	4.053	234.113	Full match	No results	No results	99247	34595	38280.5	43750.6	154352	182091	58112.6	105568	160552	79618.5	486972	388553	965820	407615	636083	385490	930170	436679	805323	465545	0.161836	-2.6274	5.14e-07	1	1.30771	down
Com_581_neg	Corchorifatty acid F	C18 H32 O5	328.225	6.374	327.217	Full match	No results	No results	2.29481e+08	1.05963e+08	1.60136e+08	155710293	1.46709e+08	122540497	1.23474e+08	1.66115e+08	3.58576e+08	240616784	1459681547	8.21495e+08	6.6006e+08	8.5645e+08	1282287220	1231632858	1460295257	9.88959e+08	1064784582	1289388185	0.162781	-2.61899	5.87e-10	1	1.38677	down
Com_7530_neg	Sorbitan monostearate	C24 H46 O6	430.329	7.921	429.321	Full match	No results	No results	1.60202e+06	1.33313e+06	1.72896e+06	1.57214e+06	1.87663e+06	1.92136e+06	1.74007e+06	2.37329e+06	1.49763e+06	1.4476e+06	6.02769e+06	3.93076e+07	1.30585e+07	8.81734e+06	7.96869e+06	1.5942e+06	9.72434e+06	4.63966e+06	7.16166e+06	2.76736e+06	0.169124	-2.56385	0.000502003	0.94	1.13004	down
Com_16260_neg	7-hydroxy-3-phenyl-4H-chromen-4-one	C15 H10 O3	238.062	1.399	237.055	Full match	No results	No results	488400	434657	320994	467746	627321	1.90068e+06	700176	538716	1.17788e+06	571146	3.50411e+06	5.03208e+06	2.90889e+06	1.03879e+07	4.42328e+06	2.42283e+06	3.89913e+06	1.36051e+06	4.65256e+06	3.31739e+06	0.172463	-2.53564	5.23e-07	0.99	1.27473	down
Com_6098_neg	Methionine	C5 H11 N O2 S	149.051	1.921	148.043	No results	No results	Full match	5.23708e+06	2.12863e+06	2.48273e+06	3.19444e+06	1.40886e+07	6.43565e+06	3.43084e+06	1.7888e+07	9.01491e+06	1.21729e+07	5.31497e+07	2.86925e+07	4.20024e+07	3.32217e+07	5.672e+07	4.4955e+07	6.41332e+07	3.80222e+07	4.07341e+07	3.91211e+07	0.1726	-2.53449	8.42e-06	1	1.28791	down
Com_141_neg	Tretinoin	C20 H28 O2	300.209	8.948	299.201	Full match	No results	Full match	4.04419e+08	4.83125e+08	6.35953e+08	3.27695e+08	1161175911	4.79007e+08	6.25078e+08	7.91603e+08	2.60051e+08	8.18978e+08	5276349251	9.69055e+08	4910369312	1694179254	5377575876	4088999262	3371949886	3571989358	1109478800	3826874774	0.175077	-2.51394	4.14e-06	0.98	1.23843	down
Com_8069_neg	Anacardic acid	C22 H36 O3	348.266	8.187	347.259	Full match	No results	No results	2.90797e+06	1.87534e+06	2.63576e+06	2.73667e+06	3.74692e+06	5.56864e+06	1.69586e+06	1.5792e+06	3.24812e+06	5.40044e+06	1.83528e+07	1.35271e+07	2.8253e+07	2.35805e+07	1.57581e+07	1.564e+07	1.45308e+07	1.66122e+07	1.58171e+07	1.43106e+07	0.177994	-2.4901	2.45e-08	1	1.36738	down
Com_13913_neg	NADH	C21 H29 N7 O14 P2	665.123	5.406	664.116	No results	No results	Full match	962472	434098	421825	593091	1.31468e+06	5.18604e+06	490592	2.00119e+06	2.59416e+06	3.85632e+06	1.77964e+07	5.04331e+06	3.18152e+06	3.37532e+06	1.6964e+07	2.00358e+07	3.72863e+06	1.38765e+07	1.22407e+06	1.49549e+07	0.178223	-2.48825	0.00062807	0.88	1.03526	down
Com_21071_neg	Oleanolic acid	C30 H48 O3	456.36	10.272	455.352	Full match	No results	No results	424198	566545	600552	713387	366908	1.48353e+06	1.25579e+06	289762	287618	297447	2.61637e+06	3.81089e+06	4.72263e+06	4.35109e+06	3.04199e+06	1.48513e+06	4.1497e+06	1.50735e+06	5.57697e+06	3.43651e+06	0.181152	-2.46473	7.65e-07	1	1.2814	down
Com_2397_neg	2-(2-chlorophenyl)-1H-indole	C14 H10 Cl N	227.046	1.34	226.039	Invalid mass	No results	No results	2.0371e+07	1.52547e+07	1.49031e+07	1.73876e+07	2.48523e+07	7.28863e+07	1.26948e+07	2.67543e+07	5.22576e+07	4.53029e+07	2.01757e+08	7.56008e+07	155348456	1.26764e+08	2.20181e+08	1.59205e+08	2.41366e+08	1.80766e+08	1.20653e+08	1.84856e+08	0.181617	-2.46103	6.2e-07	1	1.30863	down
Com_25603_neg	3-(4-chlorophenyl)-5-(3-phenyl-1H-pyrazol-4-yl)-1,2,4-oxadiazole	C17 H11 Cl N4 O	322.064	3.072	321.057	Invalid mass	No results	No results	375958	341148	380179	377011	406515	386210	334990	587286	398410	538306	2.55613e+06	1.0649e+06	1.93562e+06	1.76746e+06	2.79345e+06	2.50824e+06	3.9976e+06	2.01406e+06	2.11929e+06	1.82337e+06	0.182728	-2.45223	2.99e-09	1	1.3924	down
Com_10059_neg	2-Aminobenzenesulfonic acid	C6 H7 N O3 S	173.014	1.439	172.007	No results	No results	Full match	4.17522e+06	3.71291e+06	3.53021e+06	4.2761e+06	4.70294e+06	3.17845e+06	2.17694e+06	6.34185e+06	6.56929e+06	2.4154e+06	2.59152e+07	1.26489e+07	1.6152e+07	1.78602e+07	3.30619e+07	2.10654e+07	2.76653e+07	2.56933e+07	1.90702e+07	2.36067e+07	0.184428	-2.43887	1.33e-09	1	1.3747	down
Com_437_neg	β-D-Glucopyranuronic acid	C6 H10 O7	194.042	1.392	193.035	Full match	Not the top hit	Full match	3.10924e+08	1.68851e+08	2.09054e+08	2.69154e+08	3.48215e+08	2.75608e+08	2.92568e+08	3.1475e+08	2.24024e+08	2.70169e+08	2120549878	7.89961e+08	426758345	8.25622e+08	2279069774	2647762785	1428709864	1671151363	6.12402e+08	1724903342	0.184714	-2.43664	1.1e-05	1	1.27046	down
Com_2341_neg	H-Gly-Pro-OH	C7 H12 N2 O3	172.084	1.512	171.077	No results	No results	Full match	1.3332e+07	1.12466e+07	1.42707e+07	1.01171e+07	2.94533e+07	3.44591e+07	1.58611e+07	2.84135e+07	5.25516e+07	2.93385e+07	9.73934e+07	2.07085e+08	4.76669e+07	9.91284e+07	2.05374e+08	1.29136e+08	117778912	6.66008e+07	1.97386e+08	1.20367e+08	0.185605	-2.42969	7.97e-07	0.99	1.27164	down
Com_467_neg	Suberic acid	C8 H14 O4	174.089	5.753	173.081	Full match	Full match	Full match	1.82412e+08	1.24848e+08	2.77267e+08	1.74916e+08	4.43488e+08	1.41262e+08	5.68853e+07	4.50779e+08	2.15001e+08	2.67655e+08	2.57025e+08	7.24335e+08	9.13747e+08	8.02027e+08	2073099243	1748103411	1218027595	1737055100	1043187151	2009460728	0.186372	-2.42374	1.07e-05	0.96	1.19388	down
Com_12841_neg	Sedoheptulose 1,7-bisphosphate	C7 H16 O13 P2	370.006	7.433	368.998	No results	No results	Full match	680679	1.61035e+06	1.1918e+06	745381	805702	997226	723982	832819	681344	1.19537e+06	3.3194e+06	3.14792e+06	1.30875e+07	6.66178e+06	2.90466e+06	3.34385e+06	3.08008e+06	4.73827e+06	3.63461e+06	6.4663e+06	0.187849	-2.41236	2.66e-07	1	1.32761	down
Com_385_neg	Methylmalonate	C4 H6 O4	118.026	2.525	117.019	No results	No results	Full match	2.7895e+08	1.69754e+08	1.50049e+08	2.21175e+08	1.68087e+08	1.068e+08	6.94085e+08	2.90522e+08	9.59311e+07	1.396e+08	1143296602	9.05306e+08	3.85178e+08	8.81668e+08	1690464682	3492450468	6.34426e+08	9.8903e+08	6.03263e+08	1400594455	0.190913	-2.38901	7.67e-06	0.97	1.21702	down
Com_93_neg	7-Hydroxy-3,4-dihydrocarbostyril	C9 H9 N O2	163.063	5.402	162.056	No results	No results	Full match	1445065779	6.51972e+08	6.26919e+08	9.41695e+08	1997521084	2482101647	6.58354e+08	1834291931	2393843391	2775943481	11897076341	3451731635	5006252280	5829786874	11935759181	11787871305	5735693179	11496484589	3631307875	11683864450	0.191711	-2.38299	2.94e-06	1	1.23941	down
Com_21924_neg	1-[(4-chlorobenzyl)sulfonyl]azepane	C13 H18 Cl N O2 S	287.075	1.566	286.068	Full match	No results	No results	844500	694750	529324	715833	1.15304e+06	943576	592499	1.60413e+06	609239	519645	5.13809e+06	2.33798e+06	2.24548e+06	2.74906e+06	7.0762e+06	5.16913e+06	3.74029e+06	4.69353e+06	3.23657e+06	5.58613e+06	0.195522	-2.3546	1.75e-08	1	1.33596	down
Com_1863_neg	2-Phenylglycine	C8 H9 N O2	151.063	5.403	150.056	No results	No results	Full match	4.36625e+07	3.0799e+07	2.71151e+07	3.55824e+07	4.78561e+07	5.51768e+07	2.68356e+07	7.64961e+07	5.47611e+07	4.84897e+07	3.1162e+08	1.07241e+08	1.828e+08	2.29479e+08	3.67982e+08	2.8006e+08	2.01992e+08	2.18035e+08	1.35354e+08	241164687	0.196322	-2.34871	7.59e-09	1	1.34725	down
Com_233_neg	Arachidonic acid	C20 H32 O2	304.24	9.821	303.233	Full match	No results	Full match	2.75697e+08	2.25705e+08	2.29267e+08	1.98471e+08	2.38086e+08	2034866972	2.27153e+08	1.53911e+08	239365170	2.28756e+08	2729430916	1850936654	6.76982e+08	1931636409	1907451665	2383748194	1148612238	1858816844	2576873803	3523086203	0.196783	-2.34532	3.05e-06	0.94	1.25346	down
Com_23417_neg	FAHFA (3:0/18:1)	C21 H38 O4	354.277	9.539	353.269	No results	Full match	Full match	309630	264480	250986	324355	322378	448647	541759	324727	382104	278374	1.80257e+06	4.38579e+06	368582	874449	1.53794e+06	2.44148e+06	740487	1.44274e+06	2.15291e+06	1.50774e+06	0.199797	-2.32339	5.96e-05	0.97	1.20966	down
Com_3929_neg	2-{2-oxo-2-[(2-oxo-3-azepanyl)amino]ethoxy}acetic acid	C10 H16 N2 O5	244.106	5.014	243.098	Full match	No results	No results	7.80708e+06	3.4142e+07	6.77419e+06	9.71874e+06	8.10674e+06	5.2008e+06	1.09676e+07	1.01276e+07	5.16427e+06	5.38624e+06	6.66043e+07	5.31825e+07	1.7715e+07	2.83302e+07	7.38061e+07	8.25827e+07	4.76675e+07	6.46403e+07	35412190	4.11122e+07	0.202318	-2.3053	1.1e-06	0.98	1.27873	down
Com_2875_neg	N-acetyl-D-glucosamine	C8 H15 N O6	221.09	1.43	220.082	No results	No results	Full match	2.64787e+07	1.78342e+07	1.4996e+07	1.83678e+07	3.77713e+07	4.40858e+07	1.87043e+07	3.66147e+07	3.76847e+07	3.32068e+07	1.68536e+08	1.32332e+08	9.78125e+07	9.83011e+07	2.06934e+08	1.66894e+08	1.62466e+08	1.23905e+08	1.25755e+08	1.27975e+08	0.202525	-2.30383	1.17e-08	1	1.36634	down
Com_10163_neg	Adenosine 3'5'-cyclic monophosphate	C10 H12 N5 O6 P	329.052	2.215	328.045	Full match	Full match	Full match	1.44182e+06	1.74721e+06	1.26221e+06	2.25473e+06	2.44678e+06	3.12578e+06	1.49805e+06	2.43588e+06	1.5583e+06	4.82572e+06	1.06152e+07	4.73478e+06	1.94721e+07	5.83369e+06	1.24865e+07	7.83889e+06	2.40079e+07	6.53596e+06	1.20926e+07	6.63539e+06	0.204951	-2.28665	1.47e-06	0.99	1.25895	down
Com_5012_neg	5-Methyluridine	C10 H15 N3 O5	258.085	3.764	257.078	No results	Invalid mass	No match	7.72935e+06	6.60781e+06	6.2329e+06	7.96249e+06	1.46064e+07	1.64888e+07	3.58102e+06	1.54367e+07	1.60305e+07	1.7584e+07	8.15094e+07	7.13022e+07	35984191	3.84135e+07	9.17545e+07	3.95103e+07	8.29479e+07	2.1428e+07	5.25725e+07	2.677e+07	0.207048	-2.27196	2.77e-06	1	1.23924	down
Com_3309_neg	Prostaglandin D1	C20 H34 O5	336.23	6.71	335.222	Invalid mass	No results	No match	9.94566e+06	9.66251e+06	4.70282e+07	8.05182e+06	5.37844e+07	1.32375e+07	2.94485e+07	6.9361e+07	1.51446e+07	2.15045e+07	1.45469e+08	9.42884e+07	6.10733e+07	1.27037e+08	1.52966e+08	1.91658e+08	1.1825e+08	1.55631e+08	1.18937e+08	1.51629e+08	0.210465	-2.24835	2.18e-05	0.99	1.2344	down
Com_236_neg	D-Raffinose	C18 H32 O16	504.168	1.44	503.161	Full match	Full match	Full match	1.5014e+08	1104643258	4.93001e+08	2.40226e+08	118085416	1.0743e+07	1.76331e+08	8.22043e+07	4.12513e+06	2.11909e+07	1446133283	1038448141	3.39044e+08	1197225320	1144002275	2452804130	2.75602e+08	1482405194	2.21022e+08	1637680875	0.213692	-2.2264	0.00245399	0.92	1.04534	down
Com_931_neg	Salvinorin B	C21 H26 O7	390.172	7.994	389.165	Invalid mass	No results	No results	9.51929e+07	3.38799e+07	4.14341e+07	6.19396e+07	7.19998e+07	1.38997e+08	2.90714e+07	6.73497e+07	1.27355e+08	9.50644e+07	4.19431e+08	184745595	5.57453e+08	1.2365e+08	9.10457e+08	2.68839e+08	3.4318e+08	1.76521e+08	1.57307e+08	3.17909e+08	0.220345	-2.18216	2.81e-05	0.98	1.16891	down
Com_2098_neg	6β-Prostaglandin I1	C20 H34 O5	400.245	6.44	399.238	Invalid mass	No results	No results	3.51112e+07	2.08865e+07	3.12332e+07	2.71972e+07	3.82676e+07	4.72525e+07	2.95852e+07	3.76378e+07	5.23673e+07	5.31102e+07	1.44845e+08	2.36472e+08	1.01291e+08	1.51333e+08	2.15787e+08	6.72098e+07	1.88773e+08	1.35019e+08	2.25285e+08	2.19359e+08	0.221107	-2.17718	5.72e-08	1	1.32841	down
Com_11596_neg	(R)-3-Hydroxy myristic acid	C14 H28 O3	244.203	7.356	243.196	Full match	No results	No results	2.34318e+06	1.73589e+06	1.04022e+06	2.05927e+06	2.77972e+06	4.54007e+06	1.33493e+06	2.80937e+06	6.49567e+06	8.04844e+06	1.48656e+07	1.67299e+07	1.23913e+07	1.33725e+07	2.16803e+07	1.15173e+07	1.61572e+07	8.69382e+06	1.82833e+07	1.30002e+07	0.226235	-2.14411	9.72e-06	1	1.27119	down
Com_711_neg	Phenylpyruvic acid	C9 H8 O3	164.047	5.624	163.04	No results	No results	Full match	5.21342e+07	1.32228e+07	1.41817e+07	1.77065e+07	3.3589e+07	5.77368e+08	1.45446e+07	3.17811e+07	4.05957e+08	3.12919e+08	4.24798e+08	8.06189e+08	6.11765e+08	6.49262e+08	6.00407e+08	409195458	1185848640	3.06219e+08	8.87672e+08	5.34482e+08	0.229651	-2.12248	0.000542665	0.94	1.12625	down
Com_31911_neg	N-[3-(aminosulfonyl)phenyl]-2,3-dihydro-1,4-benzodioxine-2-carboxamide	C15 H14 N2 O5 S	334.06	1.293	333.052	Invalid mass	No results	No results	120367	165763	181855	125896	241234	94555.9	149058	189567	78499	98041.5	882868	352377	109444	620151	610494	897165	258565	1.11419e+06	127060	1.22327e+06	0.233204	-2.10034	0.00142124	0.88	1.02748	down
Com_23833_neg	FAHFA (4:0/16:0)	C20 H38 O4	342.277	10.956	341.269	No results	Full match	No results	409022	603707	530579	369560	198289	189628	552247	176688	142956	400886	1.0364e+06	3.38471e+06	1.34978e+06	705472	1.42276e+06	653741	605791	470004	4.46757e+06	1.18463e+06	0.233859	-2.09629	0.000317243	0.97	1.09326	down
Com_28904_neg	3-(2,4-difluoroanilino)-2-(2-thienylsulfonyl)acrylonitrile	C13 H8 F2 N2 O2 S2	326.003	2.157	324.995	Invalid mass	No results	No results	315275	305871	331571	247460	422520	278765	161499	409684	221921	299413	2.51082e+06	1.18828e+06	960474	967456	2.07319e+06	1.74062e+06	1.59668e+06	427070	733949	529917	0.235219	-2.08792	1.91e-05	1	1.22391	down
Com_15401_neg	2-Isopropylmalate	C7 H12 O5	176.068	5.105	175.061	No results	No results	Full match	1.75096e+06	780043	1.3145e+06	1.35302e+06	3.93156e+06	4.38918e+06	1.05636e+06	4.46232e+06	3.93219e+06	2.98372e+06	1.38853e+07	6.94891e+06	9.13432e+06	1.1509e+07	1.51401e+07	1.13968e+07	9.72603e+06	1.19147e+07	6.98591e+06	1.24229e+07	0.237969	-2.07115	1.43e-05	1	1.25848	down
Com_25040_neg	Leucine-enkephalin	C28 H37 N5 O7	555.269	6.046	554.261	No results	No results	Full match	1.01882e+06	436679	497300	570938	885583	891740	599956	730101	476911	668138	4.31867e+06	2.20743e+06	842318	3.08452e+06	3.75028e+06	2.65132e+06	885768	4.34629e+06	3.55664e+06	2.7013e+06	0.239064	-2.06453	2.45e-05	0.95	1.21558	down
Com_4075_neg	Glycerol-3-phosphate	C3 H9 O6 P	172.013	1.458	171.006	No results	No results	Full match	1.1411e+07	4.50705e+06	2.44736e+06	9.62643e+06	6.59355e+06	1.91293e+07	3.96304e+06	2.79712e+07	1.58817e+07	8.15042e+06	2.68163e+07	9.67066e+07	1.7666e+07	2.74431e+07	5.95436e+07	5.35297e+07	6.57393e+07	3.10563e+07	6.01155e+07	1.77869e+07	0.240316	-2.05699	0.000108552	0.94	1.11828	down
Com_7598_neg	Methyltestosterone	C20 H30 O2	302.224	7.519	301.218	No results	No results	Full match	5.66215e+06	2.63023e+06	3.96409e+06	5.48903e+06	5.97114e+06	9.54829e+06	3.99216e+06	9.07293e+06	6.21679e+06	8.23036e+06	2.92982e+07	1.65946e+07	3.10234e+07	2.1458e+07	3.24576e+07	2.332e+07	2.57754e+07	2.03351e+07	2.82066e+07	2.44134e+07	0.240338	-2.05686	1.02e-07	1	1.34986	down
Com_9732_neg	Menaquinone	C31 H40 O2	444.304	7.199	887.6	No results	No results	Full match	2.99154e+06	2.04929e+06	2.74537e+06	2.45618e+06	2.78143e+06	4.36735e+06	2.27047e+06	3.60539e+06	2.93491e+06	3.2488e+06	1.60066e+07	6.09397e+06	7.95728e+06	5.77073e+06	3.48094e+07	8.13347e+06	1.27752e+07	8.15707e+06	7.68961e+06	1.50482e+07	0.240529	-2.05572	1.91e-05	1	1.24336	down
Com_504_neg	Uridine	C9 H12 N2 O6	244.069	2.186	243.062	Full match	Full match	Full match	2.12168e+08	1.59702e+08	1.87719e+08	1.63496e+08	2.88453e+08	1.08418e+08	5.63206e+07	2.43844e+08	2.04529e+08	226560408	1802103322	548417249	3.47735e+08	5.57373e+08	1318728413	1251908257	9.67961e+08	1.99506e+08	3.67136e+08	2.44672e+08	0.243403	-2.03858	0.00048915	0.94	1.05347	down
Com_29829_neg	Flavin Adenine Dinucleotide	C27 H33 N9 O15 P2	785.157	0.546	784.15	No results	No results	Full match	167932	127003	208558	291809	221530	390723	105594	231517	154696	185303	697350	330919	388647	457369	771329	1.56309e+06	822216	2.02497e+06	352984	1.07017e+06	0.245861	-2.02409	5.82e-05	0.97	1.15871	down
Com_14732_neg	Fumaric acid	C4 H4 O4	116.011	2.404	115.004	No results	No results	Full match	1.95871e+06	1.63314e+06	1.87789e+06	1.60153e+06	2.83537e+06	1.57358e+06	3.06912e+06	3.60684e+06	1.78038e+06	2.95592e+06	1.22358e+07	2.7157e+06	7.08257e+06	1.10364e+07	8.44575e+06	9.80528e+06	7.713e+06	1.5534e+07	6.7785e+06	1.08964e+07	0.248175	-2.01057	1.48e-06	0.96	1.27224	down
Com_7375_neg	3-Hydroxyanthranilic Acid	C7 H7 N O3	153.042	2.248	152.035	No results	No results	Full match	6.61126e+06	4.98331e+06	6.09443e+06	6.50558e+06	1.14831e+07	4.32683e+06	3.48151e+06	7.90886e+06	7.77498e+06	9.36815e+06	5.06544e+07	1.68239e+07	1.64989e+07	2.59822e+07	4.70228e+07	3.77412e+07	2.00024e+07	2.14267e+07	1.63484e+07	2.35939e+07	0.248241	-2.01019	5.1e-07	1	1.27917	down
Com_1475_neg	α,α-Trehalose	C12 H22 O11	342.116	1.342	341.108	Full match	Full match	Full match	1.35248e+07	7.75862e+07	1.43813e+08	1.75345e+07	1.92518e+07	3.43727e+06	2.61026e+07	1.36877e+07	1.5014e+07	8.09164e+06	242626347	3.07253e+07	5.08036e+07	1.5692e+08	2.3642e+08	2.21288e+08	1.31788e+08	1.32316e+08	3.35083e+07	1.17894e+08	0.249609	-2.00226	0.000757775	0.91	1.05125	down
Com_3651_neg	1-(3-phenylpropanoyl)-4-piperidinecarboxylic acid	C15 H19 N O3	261.132	1.308	260.125	Invalid mass	No results	No results	3.69861e+06	4.72731e+06	3.4896e+06	4.72833e+06	8.80059e+06	2.37523e+07	3.31907e+06	12872933	4.59449e+07	9.22548e+06	4.33629e+07	4.15155e+07	3.25777e+07	5.16077e+07	6.68302e+07	5.97822e+07	4.62872e+07	3.30033e+07	5.7498e+07	4.93922e+07	0.250197	-1.99886	0.000105338	0.96	1.20788	down
Com_21006_neg	Melanin	C18 H10 N2 O4	318.064	1.359	317.056	No results	No results	Full match	1.0432e+06	562355	441680	582864	719502	895304	541407	747596	1.54606e+06	1.72562e+06	2.61431e+06	5.95332e+06	2.55435e+06	3.71503e+06	3.39187e+06	2.63951e+06	3.65409e+06	1.93462e+06	5.11787e+06	3.42807e+06	0.251566	-1.99099	4.45e-07	1	1.28948	down
Com_6496_neg	10-Hydroxydecanoic acid	C10 H20 O3	188.141	6.16	187.134	No results	No results	Full match	7.30177e+06	9.74693e+06	1.03757e+07	6.46486e+06	1.27279e+07	6.55084e+06	1.08876e+07	1.78034e+07	1.21468e+07	1.35814e+07	4.9123e+07	3.144e+07	2.36638e+07	2.39689e+07	6.23127e+07	5.89966e+07	2.8765e+07	4.78963e+07	3.45442e+07	6.57731e+07	0.252266	-1.98698	1.67e-07	1	1.3016	down
Com_15468_neg	methyl 3-[(2-fluorobenzoyl)amino]thiophene-2-carboxylate	C13 H10 F N O3 S	279.04	5.572	278.033	Invalid mass	No results	No results	467338	331932	330220	468640	546377	744025	530071	622590	538606	884275	2.33093e+06	1.74137e+06	1.56402e+06	1.74191e+06	1.50741e+06	2.80077e+06	1.83359e+06	1.01963e+06	2.41188e+06	4.53246e+06	0.254333	-1.97521	2.54e-07	1	1.2988	down
Com_3928_neg	Porphobilinogen	C10 H14 N2 O4	226.095	5.017	225.088	Full match	No results	Full match	8.32859e+06	3.41476e+07	6.85113e+06	9.57939e+06	9.36694e+06	1.29459e+07	8.15054e+06	1.16247e+07	1.13665e+07	8.94431e+06	6.37384e+07	5.78045e+07	2.07364e+07	2.89139e+07	4.34168e+07	8.45845e+07	2.89122e+07	7.34891e+07	3.60785e+07	3.57346e+07	0.256238	-1.96444	2.15e-06	0.97	1.24778	down
Com_9828_neg	(±)18-HEPE	C20 H30 O3	318.217	6.632	317.211	Invalid mass	No results	No results	4.28467e+06	6.15542e+06	5.42306e+06	4.87521e+06	3.89605e+06	4.92481e+06	3.1027e+06	4.44358e+06	4.21194e+06	3.94944e+06	3.20825e+07	3.68772e+06	8.14886e+06	9.49838e+06	2.94617e+07	3.25719e+07	1.10131e+07	27913727	4.37133e+06	1.78274e+07	0.256358	-1.96377	0.00195677	0.86	1.02383	down
Com_16503_neg	Phe-Pro	C14 H18 N2 O3	262.132	5.392	261.125	No results	No results	Full match	1.31139e+06	1.00687e+06	650073	2.69276e+06	953222	1.3611e+06	1.90538e+06	1.12118e+06	1.75678e+06	1.30684e+06	4.50379e+06	3.89355e+06	3.84826e+06	3.9023e+06	5.36187e+06	4.36639e+06	1.23636e+07	4.37147e+06	5.70088e+06	5.45905e+06	0.261583	-1.93466	2.58e-07	1	1.29322	down
Com_21359_neg	6-chloro-2-methyl-4-[(2,3,4,5,6-pentamethylbenzyl)oxy]quinoline	C22 H24 Cl N O	353.158	4.936	352.151	Invalid mass	No results	No results	1.17158e+06	619429	904116	784077	841644	679539	818251	1.27576e+06	652043	2.34143e+06	4.42136e+06	2.84059e+06	3.01136e+06	2.97812e+06	4.36525e+06	4.66133e+06	5.3948e+06	3.67872e+06	3.39753e+06	3.81012e+06	0.261621	-1.93445	1.47e-07	1	1.33898	down
Com_31709_neg	N1-{3-[3-(2,6-dichlorophenyl)isoxazol-5-yl]phenyl}acetamide	C17 H12 Cl2 N2 O2	346.028	3.618	345.02	Full match	No results	No results	187412	149964	217530	213051	278719	44860.7	153030	342737	142868	158293	1.02136e+06	170603	596675	524559	534389	1.30195e+06	914331	1.21374e+06	348624	582977	0.261952	-1.93263	0.00010243	0.95	1.12389	down
Com_7007_neg	4,5-diphenyl-2,3-dihydro-1H-pyrazolo[3,4-c]pyridazin-3-one	C17 H12 N4 O	288.1	5.589	287.092	Invalid mass	No results	No results	2.56919e+06	411910	980213	803653	2.4364e+06	2.66975e+07	891605	1.60483e+06	1.21687e+07	1.53019e+07	2.44519e+07	3.06203e+06	5.5958e+06	2.57865e+07	3.76662e+07	1.90878e+07	3.81922e+07	2.05578e+07	3.6362e+07	3.09062e+07	0.264271	-1.91991	0.00172097	0.9	1.01751	down
Com_26442_neg	JWH 250 N-pentanoic acid metabolite	C22 H23 N O4	401.143	1.718	400.136	Invalid mass	No results	No results	827605	372016	359117	541725	738785	1.47711e+06	299335	961916	1.20775e+06	776733	3.71419e+06	2.14847e+06	1.96202e+06	2.45352e+06	3.37151e+06	3.29955e+06	3.2425e+06	3.13673e+06	1.95643e+06	2.99138e+06	0.267435	-1.90274	5.03e-06	1	1.27958	down
Com_846_neg	Prostaglandin F3α	C20 H32 O5	398.23	6.305	397.223	Invalid mass	No results	No results	4.34212e+07	3.32958e+07	5.50817e+07	3.73483e+07	7.30261e+07	7.36748e+07	4.65376e+07	1.04583e+08	5.0827e+07	5.03238e+07	1.4531e+08	1.35725e+08	6.21421e+08	1.80348e+08	1.84524e+08	1.44147e+08	1.64865e+08	154847552	1.77142e+08	1.58522e+08	0.274872	-1.86317	2.48e-06	1	1.24471	down
Com_11322_neg	(3R)-8-hydroxy-3-(4-methoxyphenyl)-3,4-dihydro-1H-2-benzopyran-1-one	C16 H14 O4	270.089	6.333	269.082	Full match	No results	No results	2.3494e+06	2.86312e+06	3.23261e+06	2.33232e+06	1.88807e+06	3.03158e+06	3.76691e+06	6.66512e+06	2.80356e+06	1.4339e+06	1.39061e+07	7.74172e+06	4.26947e+06	4.1165e+06	2.10386e+07	1.23082e+07	9.24843e+06	6.95702e+06	9.21468e+06	2.11666e+07	0.276142	-1.85652	4.67e-05	0.98	1.15459	down
Com_9032_neg	D-Xylonic Acid Lithium Salt	C5 H10 O6	166.048	10.465	165.04	No results	No results	Full match	7.65966e+06	4.92605e+06	7.4701e+06	6.50519e+06	8.96145e+06	1.39998e+07	6.0883e+06	9.24322e+06	9.09268e+06	9.33296e+06	3.16489e+07	2.60663e+07	1.88402e+07	2.72899e+07	3.45481e+07	4.16727e+07	2.67499e+07	2.65251e+07	3.14498e+07	2.99362e+07	0.282564	-1.82335	3.23e-09	1	1.36921	down
Com_11295_neg	Octadeca-11E,13E,15Z-trienoic acid	C18 H30 O2	278.224	7.2	277.217	No results	No results	Full match	5.73976e+06	1.50785e+06	3.34027e+06	3.00272e+06	3.43108e+06	5.38154e+06	2.82046e+06	4.29336e+06	3.46309e+06	3.97755e+06	4.05678e+06	1.09812e+07	1.59927e+07	1.17191e+07	2.02907e+07	3.11481e+06	2.45954e+07	1.37066e+07	1.2751e+07	1.32058e+07	0.283387	-1.81915	0.000230081	0.9	1.10165	down
Com_23425_neg	alpha-D-Glucopyranosyl 2-O-(2-methylbutanoyl)-alpha-D-glucopyranoside	C17 H30 O12	472.18	4.939	471.173	Invalid mass	No results	No results	297075	243086	414897	89261.6	970975	1.37823e+06	837585	212643	1.58562e+06	1.80161e+06	2.75438e+06	1.52635e+06	2.75832e+06	2.02177e+06	4.09953e+06	1.82212e+06	5.22972e+06	2.49894e+06	2.65105e+06	2.10691e+06	0.285083	-1.81054	0.000667335	0.98	1.09159	down
Com_19913_neg	LysoPC 10:0	C18 H38 N O7 P	411.237	5.311	410.229	No results	No results	Full match	1.32836e+06	1.20238e+06	1.26525e+06	1.54706e+06	1.57804e+06	733554	1.35036e+06	3.08206e+06	599206	1.02126e+06	5.08495e+06	1.61875e+06	4.90066e+06	3.93698e+06	4.00074e+06	8.13786e+06	8.16746e+06	4.92445e+06	4.13425e+06	2.98339e+06	0.286232	-1.80474	8.87e-06	0.98	1.20802	down
Com_422_neg	(±)10(11)-EpDPA	C22 H32 O3	344.238	6.3	343.231	Invalid mass	No results	No results	4.12753e+08	1.40132e+08	1.27061e+08	3.32066e+08	2.78903e+08	9.43472e+07	1.96735e+08	1.28067e+08	7.29194e+08	6.24552e+08	7.3639e+08	1183531379	974945208	1170901936	1051379406	6.4732e+08	1694388087	4.98881e+08	1542523654	1013604981	0.291407	-1.77889	8.58e-05	0.97	1.15657	down
Com_7089_neg	3-[(methoxycarbonyl)amino]-2,2,3-trimethylbutanoic acid	C9 H17 N O4	203.115	5.179	202.108	Full match	No results	Full match	8.68912e+06	3.77597e+06	4.18807e+06	6.79209e+06	1.18244e+07	4.31263e+06	4.86383e+06	1.61572e+07	1.28598e+07	8.64521e+06	2.53533e+07	2.01854e+07	3.43154e+07	2.32502e+07	3.03447e+07	2.09031e+07	4.43276e+07	2.36068e+07	3.35663e+07	2.40887e+07	0.293306	-1.76952	6.83e-06	1	1.25838	down
Com_6411_neg	Glu-Gln	C10 H17 N3 O6	275.111	1.425	274.104	No results	Full match	No results	1.38774e+07	3.6544e+06	9.26567e+06	1.78256e+07	1.65296e+07	1.38375e+07	1.69682e+07	2.18458e+07	1.34541e+07	1.59844e+07	6.20811e+07	2.5292e+07	3.61881e+07	4.55157e+07	5.14524e+07	6.65693e+07	5.48575e+07	5.95548e+07	4.04821e+07	4.50726e+07	0.294093	-1.76565	5.81e-06	1	1.24601	down
Com_12710_neg	2,3-Dinor-TXB2	C18 H30 O6	342.203	7.328	341.196	No results	No results	Full match	3.08072e+06	2.91993e+06	3.57069e+06	3.23265e+06	3.21725e+06	3.30949e+06	3.50524e+06	6.11771e+06	3.60584e+06	3.20118e+06	1.89546e+07	4.9181e+06	1.03411e+07	9.87632e+06	2.22075e+07	12946100	1.34557e+07	9.41236e+06	6.76932e+06	1.12076e+07	0.297786	-1.74765	5.92e-06	0.99	1.26636	down
Com_2205_neg	19(R)-Hydroxy prostaglandin F2α	C20 H34 O6	370.235	6.263	369.228	Full match	No results	Full match	5.19374e+07	2.25261e+07	3.59217e+07	3.21736e+07	5.73299e+07	9.95133e+07	3.32517e+07	7.52948e+07	7.14674e+07	6.58743e+07	1.82934e+08	1.41287e+08	1.77785e+08	1.70995e+08	2.42256e+08	1.70738e+08	2.00622e+08	1.61681e+08	181327474	1.79285e+08	0.301447	-1.73002	5.78e-06	1	1.30705	down
Com_4721_neg	13,14-dihydro-15-keto-tetranor Prostaglandin D2	C16 H26 O5	280.167	6.407	279.16	Invalid mass	No results	No results	1.29443e+07	9.47878e+06	1.00536e+07	1.12102e+07	2.56507e+07	1.86793e+07	1.39016e+07	2.20445e+07	3.15898e+07	2.23099e+07	6.06428e+07	4.64776e+07	5.88876e+07	5.43023e+07	5.8362e+07	6.53446e+07	5.06783e+07	7.62003e+07	4.292e+07	7.19798e+07	0.303626	-1.71963	1.43e-06	1	1.31213	down
Com_10904_neg	2-[(3S)-1-(Cyclohexylmethyl)-3-pyrrolidinyl]-5-fluoro-1H-benzimidazole	C18 H24 F N3	301.2	5.175	300.192	Invalid mass	No results	No results	4.4905e+06	5.93509e+06	7.44542e+06	3.87814e+06	4.08385e+06	1.13687e+06	7.70952e+06	8.18221e+06	1.95113e+06	3.58179e+06	1.64012e+07	8.93276e+06	1.47238e+07	1.6011e+07	1.4055e+07	2.29496e+07	2.60893e+07	1.15294e+07	1.7151e+07	1.10213e+07	0.304628	-1.71488	5.94e-05	1	1.2005	down
Com_17184_neg	Quercetin	C15 H10 O7	302.045	1.95	301.037	Invalid mass	No results	No results	712564	519812	547034	699224	961839	1.55539e+06	520522	1.0127e+06	1.14587e+06	1.66273e+06	2.83443e+06	9.43601e+06	1.63203e+06	2.43716e+06	2.08527e+06	1.52431e+06	3.11846e+06	968862	5.1391e+06	1.31949e+06	0.306203	-1.70744	0.000918712	0.91	1.01904	down
Com_16706_neg	Cyclocytidine	C9 H12 Cl N3 O4	261.052	3.057	260.045	No results	No results	Full match	2.1358e+06	1.43928e+06	1.97344e+06	1.53101e+06	1.86587e+06	1.06486e+06	3.93957e+06	2.07171e+06	3.29296e+06	1.59338e+06	6.21972e+06	5.26252e+06	7.45419e+06	5.06616e+06	8.24528e+06	7.86724e+06	7.92595e+06	6.12918e+06	6.39744e+06	7.08599e+06	0.309043	-1.69412	6.56e-07	1	1.33226	down
Com_17634_neg	3-amino-1H-pyrazolo[4,3-c]pyridine-4,6-diol	C6 H6 N4 O2	166.049	2.884	165.041	Full match	No results	Full match	475344	252675	243347	279629	438727	5.45049e+06	276806	706746	1.41788e+06	2.80224e+06	3.02384e+06	3.24674e+06	4.03989e+06	2.65667e+06	3.59693e+06	2.81722e+06	7.26607e+06	2.39676e+06	8.03386e+06	2.5422e+06	0.311555	-1.68244	0.000682323	0.89	1.09782	down
Com_4011_neg	all-cis-4,7,10,13,16-Docosapentaenoic acid	C22 H34 O2	330.256	10.204	329.248	Full match	No results	Full match	936381	826877	576104	711053	431298	6.04121e+07	590281	348123	802288	2.08293e+06	2.1907e+07	3.43662e+07	7.55176e+06	2.8049e+07	1.84781e+07	1.46895e+07	1.30786e+07	8.93449e+06	4.00494e+07	2.84889e+07	0.314099	-1.67071	0.000125933	0.9	1.16998	down
Com_6594_neg	3-Methoxytyramine	C9 H13 N O2	167.094	5.464	166.087	No results	No results	Full match	5.66886e+06	7.71636e+06	6.27968e+06	1.00735e+07	5.97701e+06	6.37224e+06	9.17493e+06	7.80631e+06	6.11311e+06	3.80689e+06	2.00002e+07	1.27546e+07	1.70511e+07	1.40051e+07	6.34783e+07	1.65421e+07	2.26008e+07	1.02176e+07	2.23877e+07	1.96064e+07	0.315531	-1.66415	3.77e-05	1	1.18771	down
Com_6511_neg	4-[2-(2-oxo-1-imidazolidinyl)ethyl]-1lambda~6~,4-thiazinane-1,1-dione	C9 H17 N3 O3 S	248.1	1.459	247.093	Invalid mass	No match	No results	1.14765e+07	9.94216e+06	8.63552e+06	9.48836e+06	1.24668e+07	8.54703e+06	1.90424e+07	1.42212e+07	7.86654e+06	1.052e+07	6.04229e+07	1.73267e+07	3.41245e+07	3.48289e+07	3.16895e+07	4.51937e+07	4.71946e+07	2.03209e+07	4.4875e+07	1.78854e+07	0.317091	-1.65703	6.09e-06	0.98	1.24189	down
Com_754_neg	Hydroxyglutaric acid	C5 H8 O5	148.037	1.983	147.03	No results	No results	Full match	6.63446e+07	4.42112e+07	2.59597e+07	1.60957e+08	1.93997e+08	1.27999e+08	3.65063e+08	1.05375e+08	122823495	2.81595e+07	358359544	6.09439e+08	2.28262e+08	1.90338e+08	6.48943e+08	3.93327e+08	3.20884e+08	3.08246e+08	2.94413e+08	4.68093e+08	0.324814	-1.62231	0.000576161	0.93	1.07037	down
Com_3990_neg	Glycerol 3-phosphate	C3 H9 O6 P	126.008	1.463	125.001	Invalid mass	No results	No results	1.33713e+07	5.41848e+06	7.86568e+06	1.06044e+07	9.68569e+06	2.52351e+07	5.37372e+06	3.30659e+07	2.82497e+07	2.01152e+07	2.91393e+07	9.95574e+07	2.13865e+07	2.82959e+07	6.43976e+07	5.78491e+07	6.84711e+07	3.32056e+07	6.2229e+07	2.16003e+07	0.327041	-1.61246	0.000440772	0.92	1.05684	down
Com_1078_neg	Glutaric Acid	C5 H8 O4	132.042	5.071	131.035	No results	No results	Full match	6.90346e+07	8.65641e+07	6.66041e+07	7.72429e+07	2.15802e+08	1.76444e+08	9.78909e+07	2.82315e+08	2.09153e+08	2.33191e+08	5.35009e+08	3.10945e+08	2.63085e+08	3.47945e+08	6.26649e+08	6.97716e+08	3.29838e+08	5.8455e+08	4.25501e+08	4.96684e+08	0.327905	-1.60865	3.89e-05	0.99	1.18801	down
Com_30632_neg	Adenosine5-phosphosulfate	C10 H13 N5 Na O10 P S	449	1.223	447.993	No results	No results	Full match	614116	254403	268310	214588	202613	116352	246146	260933	172833	181926	627047	995096	322447	619219	747557	1.39801e+06	572471	944073	676551	807416	0.328438	-1.60631	7.33e-06	0.98	1.2285	down
Com_1715_neg	Palmitic acid	C16 H32 O2	256.24	10.259	255.233	Full match	No results	No results	5.33487e+07	4.92062e+07	4.95135e+07	4.43386e+07	4.84728e+07	1.87012e+08	4.47641e+07	7.4475e+07	6.37267e+07	5.95739e+07	1.63383e+08	2.64305e+08	1.13239e+08	1.64772e+08	1.97448e+08	2.6385e+08	2.08392e+08	1.79463e+08	2.87297e+08	2.02601e+08	0.329836	-1.60018	2.12e-06	0.96	1.26585	down
Com_3363_neg	2-Methoxyestradiol	C19 H26 O3	302.188	7.28	301.18	Full match	No results	Full match	1.17124e+07	6.59318e+06	2.91076e+07	9.59162e+06	4.65339e+07	5.75419e+07	1.74435e+07	5.04742e+07	2.51182e+07	1.89426e+07	1.02953e+08	4.42894e+07	1.01567e+08	5.11043e+07	1.04866e+08	1.13391e+08	7.91538e+07	1.03018e+08	4.01413e+07	8.26028e+07	0.33175	-1.59183	0.000301086	0.93	1.10409	down
Com_18520_neg	4-(octyloxy)benzoic acid	C15 H22 O3	250.156	8.801	249.149	Full match	No results	No results	2.69658e+06	1.84454e+06	2.64894e+06	1.78636e+06	2.27655e+06	3.6922e+06	1.86033e+06	3.3848e+06	2.18853e+06	2.52728e+06	6.7016e+06	7.57754e+06	6.40529e+06	6.36459e+06	9.42933e+06	9.14335e+06	6.84562e+06	5.74399e+06	8.43457e+06	8.14947e+06	0.33299	-1.58645	3.45e-09	1	1.37291	down
Com_30149_neg	Arachidic acid	C20 H40 O2	312.303	11.283	311.296	No results	No results	Full match	278319	393350	354688	243873	150469	519509	385354	238264	182918	133904	640519	1.14905e+06	989343	762202	836699	638167	850665	398299	1.66817e+06	693962	0.333908	-1.58248	1.23e-05	0.99	1.20034	down
Com_13482_neg	hydroxyphenylpyruvate	C9 H7 O4	179.034	5.647	178.027	No results	No results	Full match	3.68942e+06	3.95782e+06	4.39052e+06	4.9889e+06	4.21061e+06	6.92183e+06	4.63307e+06	6.59784e+06	2.02265e+06	3.14775e+06	1.58451e+07	5.48076e+06	9.03622e+06	1.19245e+07	1.41567e+07	2.18279e+07	1.80092e+07	1.41761e+07	6.99705e+06	1.53356e+07	0.335573	-1.5753	1.25e-05	0.98	1.19496	down
Com_6347_neg	(+/-)8(9)-DiHET	C20 H34 O4	338.245	6.824	337.238	Full match	No results	No results	1.42558e+07	4.92105e+06	8.7615e+06	5.73943e+06	2.08998e+07	1.2699e+07	1.12043e+07	2.52916e+07	8.68141e+06	9.62338e+06	3.66715e+07	2.85914e+07	2.34539e+07	2.78917e+07	5.59275e+07	3.76774e+07	4.54023e+07	3.51596e+07	3.01658e+07	3.96174e+07	0.338578	-1.56244	2.02e-05	0.99	1.22219	down
Com_21373_neg	Chelidamic acid hydrate	C7 H5 N O5	183.017	12.008	182.01	No results	No results	Full match	960760	1.51073e+06	1.97489e+06	1.53769e+06	1.48993e+06	2.57095e+06	2.05099e+06	3.40705e+06	1.71322e+06	1.46314e+06	6.58135e+06	3.15464e+06	3.43685e+06	4.52276e+06	6.36373e+06	8.82697e+06	6.45739e+06	4.88502e+06	4.76929e+06	5.79651e+06	0.340898	-1.55259	8.5e-07	0.99	1.2649	down
Com_755_neg	L-aspartic Acid	C4 H7 N O4	133.037	1.335	132.03	No results	No results	Full match	207520763	1.19733e+08	1.34148e+08	1.48254e+08	2.35799e+08	248999962	2.4913e+08	3.34028e+08	211832841	3.12227e+08	438499316	2.60141e+08	4.68279e+08	5.81884e+08	7.42458e+08	9.24561e+08	5.82788e+08	6.23775e+08	4.98312e+08	1254021730	0.345376	-1.53376	1.64e-05	0.98	1.18892	down
Com_29468_neg	FAHFA (16:0/18:2)	C34 H62 O4	534.462	10.254	533.454	No results	Invalid mass	No results	158122	174787	168855	249710	133481	1.04819e+06	451072	114807	157364	110875	462701	1.59028e+06	295989	472287	809880	584036	859196	420959	1.92781e+06	575231	0.345978	-1.53125	0.000759878	0.9	1.01041	down
Com_962_neg	N-Acetyl-DL-glutamic acid	C7 H11 N O5	189.063	2.304	188.056	Full match	Full match	Full match	8.61804e+07	5.08905e+07	8.89521e+07	1.33135e+08	1.83077e+08	7.89641e+07	2.59319e+08	9.78109e+07	9.47925e+07	1.27575e+08	2.52145e+08	6.1592e+08	3.44227e+08	2.96642e+08	3.53709e+08	2.73983e+08	3.42122e+08	1.90873e+08	5.24078e+08	2.40311e+08	0.349648	-1.51602	1.61e-05	0.97	1.19317	down
Com_26067_neg	13,14-dihydro-15-keto-PGD2	C20 H32 O5	352.224	8.138	351.217	No results	No results	Full match	256236	137845	383007	230018	425573	1.03093e+06	424262	636160	438407	567510	1.03395e+06	3.1152e+06	1.26695e+06	577710	1.04417e+06	2.3243e+06	876583	778951	1.32958e+06	576998	0.350496	-1.51253	0.00057745	0.94	1.03137	down
Com_7357_neg	7-Methylxanthine	C6 H6 N4 O2	166.048	7.721	165.04	Invalid mass	Invalid mass	No match	5.37125e+06	4.90112e+06	5.00551e+06	4.45326e+06	5.24595e+06	7.41594e+06	5.20657e+06	7.05739e+06	5.78447e+06	4.82734e+06	1.68622e+07	1.38611e+07	9.46836e+06	1.14165e+07	1.57586e+07	2.47616e+07	16053693	1.62235e+07	1.31105e+07	1.85302e+07	0.354182	-1.49744	3.21e-08	1	1.35059	down
Com_10546_neg	2-Isopropylmalic acid	C7 H12 O5	176.068	4.963	175.061	Full match	Full match	Full match	3.6283e+06	3.78058e+06	4.94634e+06	4.62619e+06	9.49279e+06	7.64992e+06	4.30903e+06	9.38791e+06	4.2109e+06	4.17685e+06	2.12241e+07	9.41802e+06	9.41306e+06	1.61692e+07	2.19845e+07	1.8135e+07	1.35788e+07	1.97569e+07	8.95708e+06	1.95642e+07	0.3553	-1.49289	4.92e-06	0.96	1.21812	down
Com_7527_neg	1-benzyl-3-(2-methylphenyl)-3,7-dihydro-1H-purine-2,6-dione	C19 H16 N4 O2	332.129	5.918	331.121	Full match	No results	No results	5.71057e+06	2.89063e+06	3.80018e+06	3.68407e+06	1.478e+06	1.73762e+07	3.56779e+06	7.50746e+06	1.60292e+07	7.16299e+06	1.74241e+07	1.26363e+07	2.81253e+07	2.14375e+07	2.02986e+07	1.26658e+07	1.98908e+07	1.85439e+07	2.05242e+07	2.23803e+07	0.356872	-1.48652	0.000425205	0.96	1.12045	down
Com_8936_neg	Acetaminophen glucuronide	C14 H17 N O8	327.098	1.862	326.091	Invalid mass	No results	No results	1.26955e+06	599311	573293	720101	887826	1.63944e+06	678717	423255	1.21479e+07	3.38141e+06	5.10803e+06	3.75688e+06	1.23647e+07	4.04362e+06	8.39997e+06	3.23652e+06	1.27202e+07	2.22898e+06	6.48489e+06	3.54451e+06	0.360662	-1.47128	0.00118073	0.9	1.01375	down
Com_491_neg	Tropolone	C7 H6 O2	122.037	5.557	121.029	No results	No results	Full match	5.25795e+08	3.7811e+08	4.19975e+08	5.03978e+08	6.13483e+08	7.34505e+08	4.13692e+08	7.09698e+08	5.82782e+08	5.44447e+08	1670181051	1305117155	1016587060	1028842349	1427523437	2251984631	1701632780	1544645920	1229155974	1695339575	0.364902	-1.45442	2.15e-08	1	1.33337	down
Com_4396_neg	Spiculisporic Acid	C17 H28 O6	328.189	6.403	327.181	No results	No results	Full match	1.20797e+07	3.67315e+06	3.02309e+07	1.00619e+07	3.57151e+07	1.1296e+07	6.11421e+06	1.23256e+07	1.0494e+07	1.19799e+07	4.91933e+07	2.88145e+07	3.39651e+07	3.13385e+07	5.21014e+07	3.95177e+07	4.24994e+07	3.72406e+07	2.56667e+07	4.832e+07	0.37043	-1.43273	0.000250762	0.94	1.13501	down
Com_13484_neg	(S)-2-Hydroxybutanoicacid	C4 H8 O3	104.047	1.507	103.04	No results	No results	Full match	1.5017e+06	5.03663e+06	2.12515e+06	1.84141e+06	1.5316e+06	3.56767e+06	1.66974e+06	1.97754e+06	2.12183e+06	2.60079e+06	8.8774e+06	4.37599e+06	7.35897e+06	5.22937e+06	7.19502e+06	5.04824e+06	9.52099e+06	5.43051e+06	5.52776e+06	5.87912e+06	0.372018	-1.42656	3.13e-06	0.99	1.2519	down
Com_32870_neg	3-Phosphoglyceric acid	C3 H8 Na O6 P	193.996	9.616	192.989	No results	No results	Full match	78385	67173.9	134238	100810	109920	163654	158835	221363	136759	135394	329629	264668	241496	277594	525433	511266	208048	407700	284599	431519	0.37523	-1.41415	4.25e-06	0.99	1.22433	down
Com_227_neg	Terephthalic acid	C8 H6 O4	166.026	5.56	165.019	Full match	Full match	Full match	1326019957	9.13263e+08	1053413894	1233719941	1418026297	1888224272	1012532566	1867811734	1430815858	1363669778	3835341166	3280933704	2361234692	2525734460	3432724511	5820397679	3947471711	3513555855	2929777814	4295326145	0.375809	-1.41193	8.63e-08	1	1.31119	down
Com_22208_neg	(+/-)9-HpODE	C18 H32 O4	312.23	0.526	311.223	Full match	No results	Full match	556859	981161	435350	539664	518373	2.38839e+06	773364	423566	516888	2.09918e+06	3.42753e+06	1.66341e+06	1.01721e+06	2.67117e+06	2.25551e+06	3.23637e+06	1.37444e+06	3.00396e+06	2.57299e+06	2.71602e+06	0.385687	-1.3745	0.000302859	0.93	1.08044	down
Com_18135_neg	L-Homocystine	C8 H16 N2 O4 S2	268.056	0.529	267.049	No results	No results	Full match	2.21923e+06	2.14784e+06	2.53032e+06	2.16926e+06	2.86898e+06	4.11139e+06	2.34691e+06	4.35664e+06	3.12797e+06	3.45229e+06	7.07405e+06	5.60576e+06	4.76219e+06	6.36378e+06	8.05983e+06	10294174	7.03382e+06	8.71317e+06	7.86183e+06	9.02675e+06	0.392147	-1.35053	1.16e-07	1	1.30896	down
Com_30806_neg	N'-(benzoyloxy)-2-(2,2-dichlorocyclopropyl)ethanimidamide	C12 H12 Cl2 N2 O2	275.999	8.344	274.992	Invalid mass	No results	No results	434825	327848	501264	478843	494649	542053	525042	649009	302228	393126	1.17373e+06	920138	952651	777836	1.12311e+06	1.8356e+06	1.40297e+06	1.26175e+06	1.16003e+06	1.20769e+06	0.393457	-1.34572	5.98e-08	1	1.317	down
Com_29566_neg	N1-{5-[(4-chlorophenyl)thio]-4-fluoro-2-nitrophenyl}acetamide	C14 H10 Cl F N2 O3 S	340.014	8.349	339.007	Invalid mass	No results	No results	528832	422041	594005	611889	531525	607641	694878	623881	454683	431588	1.56129e+06	1.0819e+06	954543	1.18142e+06	1.43297e+06	2.12564e+06	1.67393e+06	1.0796e+06	1.2383e+06	1.55239e+06	0.396267	-1.33546	4.37e-08	1	1.33816	down
Com_26352_neg	(±)8(9)-DiHET	C20 H34 O4	338.243	10.538	337.236	Invalid mass	No results	No results	559512	905607	778852	736520	522737	1.38257e+06	1.18215e+06	866660	393139	611740	1.56215e+06	2.23492e+06	1.35232e+06	1.76985e+06	1.99157e+06	2.46019e+06	2.28788e+06	1.3455e+06	3.01681e+06	2.00809e+06	0.396394	-1.33499	6.81e-06	0.98	1.22756	down
Com_5982_neg	2-(4-hydroxy-1,3-thiazol-2-yl)-1-phenylethan-1-one	C11 H9 N O2 S	219.038	0.536	218.031	Invalid mass	No results	No results	1.89593e+07	1.10389e+07	1.67422e+07	1.83082e+07	1.92411e+07	2.60397e+07	1.71881e+07	2.72165e+07	1.95534e+07	2.05898e+07	4.62528e+07	2.66964e+07	2.81788e+07	3.54158e+07	5.55004e+07	7.44373e+07	3.59452e+07	5.86827e+07	5.85419e+07	6.96506e+07	0.398276	-1.32816	1.08e-05	0.99	1.21426	down
Com_13155_neg	4-Pregnen-17alpha,20alpha-Diol-3-One	C21 H32 O3	332.235	7.726	331.227	No results	No results	Full match	1.78e+06	1.20858e+06	4.40394e+06	2.91862e+06	3.91214e+06	1.27202e+06	6.16977e+06	3.02775e+06	1.79906e+06	1.7288e+06	7.40791e+06	7.15419e+06	6.35814e+06	6.69742e+06	8.27532e+06	5.84843e+06	5.65349e+06	5.37524e+06	6.47313e+06	8.36654e+06	0.417405	-1.26048	0.000218765	0.97	1.17276	down
Com_1666_neg	Quinic acid	C7 H12 O6	192.063	1.461	191.056	No results	No results	Full match	1.0943e+08	6.54966e+07	7.08801e+07	9.60642e+07	1.30747e+08	3.9136e+07	1.06198e+08	1.41101e+08	3.95446e+07	6.62611e+07	299594925	1.84014e+08	1.07139e+08	1.98135e+08	2.78219e+08	2.83592e+08	1.79639e+08	2.28607e+08	8.69162e+07	2.07442e+08	0.421204	-1.24741	0.000243191	0.92	1.08507	down
Com_12132_neg	Fosfomycin	C3 H7 O4 P	138.008	11.974	137.001	No results	No results	Full match	3.02107e+06	5.96101e+06	6.09669e+06	5.35188e+06	7.32507e+06	9.80646e+06	6.52223e+06	8.71994e+06	4.15564e+06	7.42878e+06	1.60315e+07	1.42469e+07	5.29224e+06	1.25175e+07	1.89326e+07	2.17302e+07	1.91831e+07	1.51358e+07	1.24674e+07	1.69777e+07	0.422181	-1.24407	7.36e-05	0.92	1.12754	down
Com_11509_neg	Prostaglandin F2alpha	C20 H34 O5	354.242	6.904	353.234	No results	No results	Full match	2.58909e+06	2.14814e+06	2.23192e+06	2.58761e+06	8.21048e+06	4.59787e+06	3.35356e+06	3.63389e+06	6.46532e+06	5.89091e+06	1.19311e+07	8.64276e+06	1.2481e+07	8.25533e+06	6.66868e+06	9.46279e+06	1.63683e+07	6.7236e+06	8.57278e+06	9.46881e+06	0.423117	-1.24087	9.33e-05	0.98	1.14803	down
Com_359_neg	D-(+)-Mannose	C6 H12 O6	180.063	1.414	179.056	Full match	Not the top hit	Full match	5.37995e+08	6.66877e+08	5.92628e+08	6.11389e+08	885478439	2.36035e+08	5.61853e+08	7.90961e+08	1.91304e+08	2.18573e+08	1508458429	733549586	629872369	9.77975e+08	1139452067	2409334929	1358885193	1461858726	5.99036e+08	1444269852	0.431642	-1.21209	0.00121307	0.91	1.01543	down
Com_23552_neg	Nonadecanoic acid	C19 H38 O2	298.287	11.131	297.28	No results	No results	Full match	1.1272e+06	1.45341e+06	1.21424e+06	963926	1.07656e+06	1.65152e+06	969147	1.39378e+06	1.04659e+06	1.17707e+06	2.88092e+06	2.34987e+06	1.75472e+06	2.49174e+06	2.90283e+06	4.33184e+06	2.80654e+06	2.73563e+06	2.28846e+06	2.62841e+06	0.444351	-1.17023	1.09e-07	1	1.31322	down
Com_31586_neg	Traumatic acid	C12 H20 O4	228.136	8.205	227.128	No results	No results	Full match	459762	187712	209505	259459	285881	360141	375854	330423	262458	295898	657335	540696	576179	638372	648226	925087	667174	855079	568653	676199	0.448259	-1.1576	6.69e-07	1	1.29425	down
Com_7633_neg	Asp-Phe methyl ester	C14 H18 N2 O5	294.121	5.434	293.114	No results	No results	Full match	1.21668e+07	4.17923e+06	6.94343e+06	1.41352e+07	8.0735e+06	7.62766e+06	1.16701e+07	7.53916e+06	1.47693e+07	5.55593e+06	2.42631e+07	1.75119e+07	1.82144e+07	1.88102e+07	2.83953e+07	1.81121e+07	2.25354e+07	2.02344e+07	1.78555e+07	2.01977e+07	0.449524	-1.15353	5.85e-05	1	1.20453	down
Com_19823_neg	Gibberellic acid	C19 H22 O6	346.138	5.12	345.13	Invalid mass	No results	No results	865489	600060	847461	645997	1.41396e+06	1.81276e+06	701196	944116	2.75403e+06	2.82407e+06	3.24119e+06	3.28523e+06	2.03916e+06	3.07036e+06	3.58351e+06	2.51707e+06	2.94825e+06	2.9279e+06	2.72391e+06	3.25097e+06	0.453202	-1.14177	0.000523961	0.94	1.12612	down
Com_1224_neg	19(R)-Hydroxy prostaglandin F1α	C20 H36 O6	372.251	6.242	371.243	Full match	No results	No results	1.01484e+08	3.6095e+07	6.73562e+07	4.09721e+07	1.30223e+08	1.09962e+08	6.31906e+07	119576677	1.92388e+08	1.22673e+08	2.4742e+08	1.45304e+08	2.65253e+08	1.41854e+08	2.6839e+08	2.24368e+08	2.61274e+08	1.4379e+08	2.20467e+08	2.10572e+08	0.462218	-1.11335	0.00053495	0.97	1.08901	down
Com_21098_neg	Glyceraldehyde 3-phosphate	C3 H7 O6 P	169.998	0.539	168.991	No results	No results	Full match	1.64836e+06	1.49535e+06	1.61689e+06	2.07244e+06	1.76024e+06	2.43758e+06	1.84593e+06	2.84753e+06	2.36219e+06	1.84033e+06	4.44887e+06	1.86272e+06	2.26176e+06	3.58803e+06	2.73696e+06	5.64798e+06	3.07135e+06	5.74762e+06	6.30141e+06	6.23485e+06	0.475563	-1.07229	0.000794826	0.92	1.04874	down
Com_5760_neg	N-Acetyl-L-glutamine	C7 H12 N2 O4	188.079	1.776	187.072	Full match	Full match	No results	6.94019e+06	4.91648e+06	8.36627e+06	6.43803e+06	2.01964e+07	1.33108e+07	2.27298e+07	8.29242e+06	1.95666e+07	1.21391e+07	2.57272e+07	2.37884e+07	2.7741e+07	2.6923e+07	3.18826e+07	2.56954e+07	2.56728e+07	1.85048e+07	3.20963e+07	1.95047e+07	0.477199	-1.06734	0.000571539	0.94	1.09567	down
Com_10909_neg	N-Acetylphenylalanine	C11 H13 N O3	207.089	5.536	206.082	No results	Full match	Full match	6.08074e+06	4.66977e+06	5.69294e+06	5.25946e+06	8.24176e+06	1.32604e+07	4.54257e+06	9.71072e+06	3.49755e+06	2.29014e+06	1.83754e+07	7.86696e+06	8.01639e+06	1.33584e+07	1.6158e+07	1.73463e+07	9.22922e+06	1.484e+07	1.10315e+07	1.56799e+07	0.479492	-1.06042	0.000678042	0.91	1.03329	down
Com_1566_neg	Stearic acid	C18 H36 O2	284.271	11.099	283.264	Full match	No results	Full match	7.14649e+07	6.42742e+07	6.29467e+07	6.70757e+07	8.07634e+07	2.08386e+08	6.04216e+07	9.87956e+07	8.63048e+07	7.05094e+07	1.61117e+08	1.89016e+08	1.31452e+08	1.48963e+08	210602428	2.54761e+08	1.55189e+08	1.82956e+08	2.0606e+08	1.69997e+08	0.481153	-1.05543	3.48e-05	0.92	1.2	down
Com_14480_neg	Roquefortine C	C22 H23 N5 O2	389.179	4.974	388.172	Invalid mass	No results	No results	3.13306e+06	2.96067e+06	3.49615e+06	4.86958e+06	4.25534e+06	1.07532e+06	3.98884e+06	4.75337e+06	1.05801e+06	2.23313e+06	7.43236e+06	4.35738e+06	5.38805e+06	5.94784e+06	7.52411e+06	6.96883e+06	7.91255e+06	5.98455e+06	7.0009e+06	6.94696e+06	0.486125	-1.0406	0.00108514	0.98	1.08608	down
Com_12957_neg	3-(2-thienyl)-1,2,4-oxadiazole-5-carbohydrazide	C7 H6 N4 O2 S	210.02	1.901	209.012	Invalid mass	No results	No results	3.4727e+06	1.02643e+06	1.38331e+06	2.35733e+06	4.08591e+06	9.84906e+06	1.57572e+06	4.40596e+06	6.32958e+06	4.16652e+06	9.98996e+06	5.05112e+06	8.14447e+06	6.6898e+06	9.86928e+06	6.36561e+06	9.54913e+06	7.2676e+06	6.68048e+06	8.49102e+06	0.49492	-1.01473	0.00301113	0.91	1.01541	down
Com_3574_neg	Estradiol	C18 H24 O2	272.177	6.41	271.17	No results	No results	Full match	1.77734e+07	7.90646e+06	2.4394e+07	1.61393e+07	4.8379e+07	4.69851e+07	2.98092e+07	2.51312e+07	3.78159e+07	2.30747e+07	5.05551e+07	5.89517e+07	5.79147e+07	4.31029e+07	5.80936e+07	5.67394e+07	5.42623e+07	4.36007e+07	6.28444e+07	5.00845e+07	0.517409	-0.950623	0.00144231	0.96	1.06041	down
Com_14762_neg	(+/-)-Equol	C15 H14 O3	242.094	7.684	241.087	No results	No results	Full match	4.48958e+06	2.02762e+06	3.25694e+06	3.19941e+06	5.29885e+06	4.84541e+06	3.57548e+06	4.82161e+06	3.65877e+06	2.56232e+06	7.63336e+06	6.74597e+06	4.85135e+06	4.90927e+06	7.00559e+06	1.01019e+07	8.96952e+06	8.05764e+06	5.99095e+06	7.74104e+06	0.524063	-0.932187	5.01e-05	0.98	1.14706	down
Com_19211_neg	Docosanoic Acid	C22 H44 O2	340.334	10.724	339.326	Full match	No results	No results	1.55369e+06	1.44099e+06	1.88715e+06	1.31133e+06	1.29048e+06	2.06223e+06	2.9105e+06	1.93839e+06	1.21891e+06	1.75763e+06	2.93979e+06	3.08761e+06	2.92375e+06	2.89292e+06	3.35003e+06	4.58621e+06	3.31752e+06	2.38849e+06	3.43932e+06	4.04087e+06	0.526938	-0.924296	8.52e-06	0.98	1.21933	down
Com_4072_neg	D-2-Aminoadipic acid	C6 H11 N O4	161.068	1.399	160.061	No results	No results	Full match	4.2522e+07	2.31278e+07	2.94717e+07	3.16007e+07	2.92475e+07	2.31621e+07	3.18389e+07	3.164e+07	2.13146e+07	2.3401e+07	5.80043e+07	5.21275e+07	4.96522e+07	4.38324e+07	6.67971e+07	6.88699e+07	5.22261e+07	5.20333e+07	4.96288e+07	5.08224e+07	0.528179	-0.9209	5.68e-07	1	1.30553	down
Com_2278_neg	1-(4-Methoxyphenyl)-2-propanone	C10 H12 O2	164.083	5.598	209.082	No results	No results	Full match	7.07031e+07	4.17435e+07	4.7243e+07	4.09549e+07	8.91323e+07	3.28873e+07	4.81941e+07	6.88458e+07	7.05141e+07	4.58789e+07	9.61281e+07	8.01063e+07	1.28054e+08	8.393e+07	9.49506e+07	9.08183e+07	1.73347e+08	9.25038e+07	9.73601e+07	9.52797e+07	0.538605	-0.892702	8.41e-05	0.98	1.13138	down
Com_2393_neg	D-Phenylalanine	C9 H11 N O2	165.079	4.934	164.071	No results	No results	Full match	3.2144e+07	6.40366e+07	3.09608e+07	5.45987e+07	5.3615e+07	3.17801e+07	7.91922e+07	7.53166e+07	7.04409e+07	3.43979e+07	1.02043e+08	7.64493e+07	1.00223e+08	7.65047e+07	1.09478e+08	9.62395e+07	1.14729e+08	8.1277e+07	8.32173e+07	7.92933e+07	0.572604	-0.80439	0.000580279	0.98	1.08637	down
Com_5091_neg	2-Hydroxyphenylalanine	C9 H11 N O3	181.074	5.227	180.066	Full match	Full match	Full match	2.16504e+07	1.70991e+07	1.75467e+07	2.24871e+07	2.37703e+07	2.47757e+07	1.86783e+07	2.31475e+07	2.8464e+07	2.09503e+07	4.2267e+07	1.95364e+07	3.56228e+07	2.98593e+07	4.731e+07	3.85192e+07	4.33172e+07	4.07773e+07	3.25114e+07	4.14799e+07	0.588818	-0.764107	7.55e-05	0.93	1.1501	down
Com_15457_neg	6-Phosphogluconic acid	C6 H13 O10 P	276.025	1.461	275.017	No results	No results	Full match	2.6365e+06	3.13503e+06	2.45859e+06	4.29145e+06	3.20079e+06	1.4593e+06	2.50388e+06	2.52528e+06	1.71136e+06	1.33701e+06	1.38707e+06	1.21905e+06	670746	956858	1.37444e+06	2.25636e+06	1.00509e+06	1.38202e+06	661209	1.45562e+06	2.04222	1.03014	0.00040226	0.93	1.04819	up
Com_4436_neg	19(R)-hydroxy Prostaglandin A2	C20 H30 O5	386.194	6.126	385.187	Invalid mass	No results	No results	2.02641e+07	9.4839e+06	1.60116e+07	1.19822e+07	3.15365e+07	5.20686e+07	1.76969e+07	2.17609e+07	3.0435e+07	2.88845e+07	1.22532e+07	8.12648e+06	1.38932e+07	1.06958e+07	8.62025e+06	1.10014e+07	1.45239e+07	1.25409e+07	8.31085e+06	1.16477e+07	2.15138	1.10526	0.00210065	0.89	1.0679	up
Com_1244_neg	23-Norcholic acid	C23 H38 O5	394.272	6.421	393.264	No results	No results	Full match	1.67778e+08	5.16206e+07	2.80727e+07	9.16248e+07	6.606e+07	2.36132e+08	4.77361e+07	4.91686e+07	1.88162e+08	1.23883e+08	1.7438e+07	1.76048e+07	5.79575e+07	2.09365e+07	3.2243e+07	3.49484e+07	4.29002e+07	1.96449e+07	2.1917e+07	2.94388e+07	3.55978	1.83179	0.000557109	0.92	1.08904	up
Com_932_neg	Oxaceprol	C7 H11 N O4	173.069	1.722	172.061	No results	No results	Full match	1.07715e+08	7.62829e+07	7.62765e+07	126245894	1.44916e+08	1.47703e+08	8.5331e+07	2.20217e+08	2.83159e+08	6.09731e+07	6.96153e+07	3.06552e+07	1.30234e+07	1.29686e+07	2.63948e+07	7.68044e+07	1.39699e+07	7.76372e+07	1.35047e+07	2.22607e+07	3.72391	1.89682	0.00011046	0.93	1.1364	up
Com_6501_neg	Benzyl 6-O-beta-D-glucopyranosyl-beta-D-glucopyranoside	C19 H28 O11	432.163	5.424	431.155	Full match	No results	No results	7.16129e+06	1.35045e+07	1.88689e+07	1.5049e+07	1.46257e+07	7.3477e+06	1.48912e+07	7.83369e+06	2.51825e+06	1.80004e+06	3.57774e+06	912446	2.39872e+06	1.80677e+06	3.43175e+06	3.93846e+06	2.67128e+06	3.17399e+06	799237	4.41813e+06	3.81887	1.93315	0.00102181	0.86	1.00143	up
Com_3216_neg	N-{5-[(dimethylamino)sulfonyl]-2-methylphenyl}cyclohexanecarboxamide	C16 H24 N2 O3 S	324.153	1.401	323.146	Invalid mass	No results	No results	4.58445e+07	4.21273e+07	4.60193e+07	4.80389e+07	5.62463e+07	4.42994e+06	4.58643e+07	7.5787e+07	3.89269e+07	1.30127e+07	1.403e+07	4.35204e+06	4.57193e+06	4.92505e+06	9.04685e+06	1.70293e+07	6.40974e+06	1.85113e+07	4.60957e+06	1.11187e+07	4.40039	2.13763	0.000465642	0.88	1.05377	up
Com_11036_neg	LPC 20:3	C28 H52 N O7 P	591.353	9.251	590.346	No results	Invalid mass	No results	4.24051e+06	5.66569e+06	8.2446e+06	3.40869e+06	5.61367e+06	2.00929e+06	5.88486e+06	2.28785e+06	765148	2.00151e+06	1.61606e+06	612534	317474	733290	647801	1.14112e+06	434482	856045	1.46551e+06	1.26842e+06	4.41252	2.1416	0.000113869	0.95	1.11683	up
Com_487_neg	L-Histidine	C6 H9 N3 O2	155.069	5.722	154.062	Full match	Full match	Full match	2.10531e+08	8.29038e+07	9.87094e+07	1.5981e+08	157292597	9.08847e+07	1.03209e+08	1.48196e+08	6.1346e+08	1.45174e+08	4.54405e+07	1.76358e+07	2.73966e+07	3.23059e+07	4.09351e+07	4.63232e+07	4.70611e+07	4.72955e+07	2.37746e+07	4.3377e+07	4.87201	2.28452	7.5e-06	1	1.24939	up
Com_4868_neg	LPC 15:0	C23 H48 N O7 P	527.32	8.865	526.314	No results	Invalid mass	No results	3.26168e+07	2.23163e+07	4.26893e+06	9.36947e+06	8.44348e+06	2.79402e+06	5.87412e+06	3.48965e+06	2.5172e+06	4.84598e+06	4.21881e+06	1.3065e+06	482446	795922	1.86361e+06	2.22818e+06	490978	3.47488e+06	945152	3.9093e+06	4.89638	2.29172	0.000869492	0.92	1.00484	up
Com_12989_neg	Tauroursodeoxycholic acid Dihydrate	C26 H49 N O8 S	535.317	7.297	534.309	No results	No results	Full match	6.25174e+06	1.53291e+06	2.59681e+06	3.3277e+06	2.49494e+06	6.4686e+06	4.48133e+06	7.29398e+06	6.52997e+06	3.43704e+06	776737	664834	1.04901e+06	1.37196e+06	821822	1.02134e+06	770454	687484	756461	785709	5.10177	2.351	1.52e-06	1	1.32921	up
Com_7233_neg	Toradol	C15 H13 N O3	255.085	2.377	254.078	No results	Invalid mass	No results	1.11082e+07	9.27188e+06	9.221e+06	1.52816e+07	1.37179e+07	2.55236e+06	9.44135e+06	7.82699e+06	4.95042e+06	3.17512e+06	1.50984e+06	623042	938174	934714	1.02415e+06	2.39083e+06	978488	3.2002e+06	775098	1.31383e+06	6.32266	2.66053	8.94e-07	0.98	1.26754	up
Com_10192_neg	LPC 22:5	C30 H52 N O7 P	615.353	8.907	614.346	No results	Invalid mass	No results	10639545	7.55769e+06	4.25315e+06	6.24145e+06	2.03577e+06	3.60888e+06	8.45169e+06	943509	478559	1.56327e+06	892330	342984	703879	463819	890765	840417	627943	748171	376778	815373	6.82936	2.77175	0.000682361	0.93	1.08467	up
Com_2868_neg	Luteolin	C15 H10 O6	286.047	5.853	285.04	Full match	Full match	No results	1.94163e+07	3.29197e+07	2.64126e+07	3.47484e+07	2.66012e+07	1.72051e+06	6.10021e+07	8.74096e+06	3.01298e+06	3.60104e+06	2.13901e+06	1.22431e+06	1.27324e+06	1.74941e+06	1.68571e+06	9.39591e+06	2.1636e+06	4.37338e+06	1.27102e+06	1.82263e+06	8.05129	3.00922	0.00101432	0.89	1.04511	up
Com_294_neg	Homovanillic acid	C9 H10 O4	182.058	5.41	181.05	No results	No results	Full match	3.60555e+08	1.83947e+08	1.59072e+08	4.95753e+08	1085512116	1.42199e+08	184087265	1507844809	3.5648e+08	197044382	2.94803e+07	2.64384e+07	2.80665e+07	1.9859e+07	3.68451e+07	2.74657e+08	3.22328e+07	3.84083e+07	2.10733e+07	3.54926e+07	8.61206	3.10636	6.52e-06	0.95	1.21671	up
Com_2073_neg	methadone-d9	C21 H18 [2]H9 N O	317.955	1.232	316.948	Invalid mass	No results	No results	1.0537e+08	3.58499e+07	7.02706e+07	1.96723e+07	2.62152e+06	2.2164e+06	3.94961e+06	2.20713e+07	2.60131e+07	1.68257e+07	2.70073e+06	6.4392e+06	964869	507269	673028	1.44115e+07	664364	5.18031e+06	625737	1.18415e+06	9.14092	3.19234	0.00087123	0.89	1.00504	up
Com_2482_neg	N-{6-[(7-chloro-4-quinazolinyl)oxy]-3-pyridinyl}-4-methoxybenzamide	C21 H15 Cl N4 O3	406.078	1.452	405.071	Invalid mass	No results	No results	8.21644e+06	2.6604e+07	4.18151e+06	6.98031e+07	2.43333e+07	1.16301e+08	4.00986e+07	1.9936e+07	4.36928e+07	1.11796e+07	4.22228e+06	4.02317e+06	1.29403e+06	1.89696e+06	4.24861e+06	6.8578e+06	7.11844e+06	3.85399e+06	2.4499e+06	3.19983e+06	9.30286	3.21767	0.000101381	0.96	1.1654	up
Com_2326_neg	LPC 20:4	C28 H50 N O7 P	589.337	8.866	588.33	No results	Invalid mass	No results	7.19682e+07	7.03403e+07	4.53449e+07	5.00467e+07	2.94739e+07	1.11054e+07	7.43807e+07	1.38108e+07	8.81314e+06	1.42236e+07	9.5853e+06	3.3952e+06	791298	1.59193e+06	4.07467e+06	4.84669e+06	766221	5.42833e+06	1.64088e+06	9.56227e+06	9.34457	3.22413	1.85e-05	0.98	1.17989	up
Com_4132_neg	MGDG (2:0/18:2)	C29 H50 O10	604.345	8.688	603.338	No results	Invalid mass	No results	1.15856e+07	3.18629e+07	1.17016e+07	1.07875e+07	1.19943e+07	904318	7.00772e+06	1.86676e+07	2.84929e+06	1.94333e+06	1.11759e+06	1.04148e+06	1.35355e+06	1.12217e+06	1.11852e+06	1.22646e+06	1.07668e+06	1.1815e+06	1.23107e+06	1.17846e+06	9.38436	3.23026	0.000527948	0.9	1.14553	up
Com_5736_neg	Guanosine monophosphate	C10 H14 N5 O8 P	363.056	1.452	362.049	No results	No results	Full match	2.37655e+07	6.06475e+06	6.08185e+06	2.1453e+07	1.50625e+07	1.25023e+06	1.30954e+07	1.79697e+07	3.80836e+06	4.96703e+06	1.2169e+06	1.09505e+06	656557	931967	1.22799e+06	1.99859e+06	1.00413e+06	1.21247e+06	727525	1.27704e+06	10.0032	3.32239	4.13e-05	0.98	1.22652	up
Com_3474_neg	D-threo-Isocitric acid	C6 H8 O7	192.027	1.451	191.019	No results	No results	Full match	2.36173e+07	2.18892e+07	4.70733e+07	3.34787e+07	2.51518e+07	2.08727e+06	3.20654e+07	6.41209e+06	1.98611e+06	2.24069e+06	3.27401e+06	989682	1.47236e+06	1.65502e+06	1.87733e+06	2.49149e+06	1.87706e+06	1.68681e+06	1.18579e+06	2.2404e+06	10.4535	3.38591	0.00114592	0.92	1.07547	up
Com_4632_neg	1-Methyluric acid	C6 H6 N4 O3	182.044	3.771	181.036	Full match	No results	Full match	2.99237e+07	1.70492e+07	2.2131e+07	2.94907e+07	2.90674e+07	3.18278e+06	2.45804e+07	2.86581e+07	1.924e+06	1.47903e+06	3.02025e+06	546863	840775	686706	983987	3.15155e+06	739428	4.92088e+06	553621	1.23013e+06	11.2441	3.4911	0.00017073	0.93	1.11266	up
Com_1107_neg	Uridine monophosphate (UMP)	C9 H13 N2 O9 P	324.036	1.716	323.028	Full match	Full match	Full match	1.28911e+08	1.09407e+07	3.56791e+06	8.64829e+07	1.41622e+07	4.1461e+07	9.29913e+06	1.58472e+08	2.25594e+08	8.80409e+07	1.27925e+07	2.86224e+06	2.10415e+07	2.4445e+06	5.92245e+06	6.93074e+06	4.63633e+06	1.2644e+06	8.3993e+06	945761	11.4059	3.51171	0.00121348	0.89	1.01735	up
Com_2014_neg	OxPE (18:1e/20:5+3O(2Cyc))	C43 H76 N O10 P	797.507	6.577	796.5	No results	Invalid mass	No results	1.70919e+07	1.6322e+07	9.68013e+07	2.79146e+07	6.54026e+07	1.76358e+06	7.18484e+07	8.07785e+06	1.94611e+06	2.44264e+06	2.0611e+06	1.92802e+06	1.95115e+06	1.71652e+06	2.2384e+06	2.06086e+06	2.21791e+06	1.64283e+06	2.02498e+06	2.02298e+06	15.5859	3.96217	0.00297857	0.85	1.02183	up
Com_529_neg	Sodium cholate	C24 H39 Na O5	430.271	6.877	429.264	No results	No results	Full match	5.99916e+08	38263539	1.88945e+07	2.48308e+08	2.61087e+07	3.57927e+08	5.6554e+07	2.56917e+07	1.99449e+08	1.60739e+08	5.64569e+06	1.47129e+07	2.24297e+07	8.49225e+06	8.42242e+06	4.60149e+06	2.09429e+07	7.31045e+06	8.54482e+06	6.97087e+06	16.0247	4.00223	0.00017024	0.98	1.15297	up
Com_2153_neg	Dl-3,4-Dihydroxymandelic Acid	C8 H8 O5	184.037	5.232	183.029	No results	No results	Full match	3.8923e+07	5.12314e+07	2.94259e+07	3.36948e+07	9.52719e+07	1.18328e+06	1.70386e+07	2.14599e+07	2.03573e+06	1.96311e+06	1.58613e+06	1.4876e+06	1.66526e+06	1.49987e+06	1.91655e+06	2.61152e+06	2.03042e+06	1.81545e+06	1.48371e+06	1.7047e+06	16.4162	4.03704	0.00207013	0.87	1.04943	up
Com_2365_neg	DGMG (18:2)	C33 H58 O14	678.382	8.476	677.375	No results	No results	Full match	4.30136e+07	6.86019e+07	7.72373e+07	5.72734e+07	3.62435e+07	2.09435e+06	3.84149e+07	4.32415e+07	2.44106e+06	5.33382e+06	1.64836e+06	2.39333e+06	2.03935e+06	2.00213e+06	1.95655e+06	1.88158e+06	1.8407e+06	1.58634e+06	2.91509e+06	2.08205e+06	18.3773	4.19985	0.000431662	0.97	1.15562	up
Com_1973_neg	Adenosine diphosphate ribose	C15 H23 N5 O14 P2	559.071	2.081	558.064	Full match	No results	Full match	3.76118e+07	1.2091e+07	2.61795e+06	2.50414e+07	1.06484e+08	1.34911e+07	2.1085e+06	9.53885e+07	2.30507e+07	1.52221e+07	1.50856e+06	2.84834e+06	1.61038e+06	1.10018e+06	1.83031e+06	1.56894e+06	844657	1.16208e+06	3.26825e+06	1.1288e+06	19.745	4.30341	0.000158857	0.96	1.17946	up
Com_311_neg	4-((5-(4-Nitrophenyl)oxazol-2-yl)amino)benzonitrile	C16 H10 N4 O3	306.077	5.688	305.07	Invalid mass	No results	No results	8.39257e+08	2.73072e+08	3.74024e+08	8.46956e+08	1028780805	1.60763e+07	7.88582e+08	7.37496e+08	3.70334e+08	1.75837e+08	2.34684e+07	6.7016e+06	1.49994e+07	1.93077e+07	1.30904e+07	3.6365e+07	1.40045e+07	8.42424e+07	1.24304e+07	2.60849e+07	21.7412	4.44236	1.33e-05	0.95	1.22484	up
Com_1250_neg	Lysopc 18:3	C26 H48 N O7 P	517.317	6.533	516.31	No results	No results	Full match	1.32855e+08	1.39911e+07	5.0824e+07	168740112	1.12043e+08	1.62173e+07	3.43873e+07	2.75828e+07	5.66423e+07	8.6525e+07	1.29921e+07	1.50038e+06	1.49816e+06	1.54558e+06	2.06639e+06	2.27664e+06	2.0498e+06	1.56402e+06	1.68126e+06	1.93956e+06	24.0369	4.58718	5.56e-08	1	1.33077	up
Com_46_neg	Taurochenodeoxycholic acid	C26 H45 N O6 S	499.296	9.308	498.289	Full match	No results	No results	1182419479	2324681077	1495990009	3082609734	1719332002	2.1022e+07	7798860632	1102790530	8.13627e+07	2.55896e+08	9.36174e+07	1.69371e+07	1.81001e+07	3.12967e+07	3.78734e+07	1.11481e+08	2.51205e+07	3.43142e+08	3.59609e+07	3.33158e+07	25.5273	4.67397	0.00062528	0.88	1.07062	up
Com_2746_neg	2,3,4-Trihydroxybenzoic acid	C7 H6 O5	170.021	2.929	169.014	No results	No results	Full match	6.75169e+06	7.79988e+06	4.84462e+06	6.82273e+06	6.89307e+07	1.4954e+06	2.67414e+06	2.15106e+07	3.02158e+06	1.16182e+06	385561	265032	301063	286875	380932	678895	265742	456742	316124	335468	34.041	5.0892	3.68e-05	1	1.24929	up
Com_913_neg	Glycodeoxycholic Acid (hydrate)	C26 H43 N O5	898.627	7.45	897.62	Invalid mass	No results	No results	1.01036e+07	2.4002e+08	8.32655e+07	5.79323e+06	9.14337e+06	8.8889e+06	7.43465e+06	1.37257e+07	3.96931e+06	9.82021e+06	1.13347e+06	857320	1.31448e+06	1.06761e+06	1.14047e+06	1.25463e+06	1.20488e+06	1.13853e+06	1.04757e+06	984379	35.1928	5.13721	0.000125535	1	1.21323	up
Com_5270_neg	Lysopc 17:0	C25 H52 N O7 P	509.347	10.108	508.34	No results	No results	Full match	2.8956e+07	8.22369e+06	4.55349e+06	1.62374e+07	2.12314e+06	3.1641e+07	1.22914e+07	420493	1.33078e+06	8.17065e+06	319083	249094	213776	229976	333634	424591	288377	438897	275396	456608	35.2842	5.14095	6.94e-05	0.97	1.22974	up
Com_832_neg	N1-[2-(1H-indol-3-yl)ethyl]-3,4-dichlorobenzene-1-sulfonamide	C16 H14 Cl2 N2 O2 S	368.017	2.042	367.01	Invalid mass	No results	No results	2.22134e+08	5.86131e+06	1.08982e+08	167526181	4.58276e+07	2.49008e+08	8.96163e+07	2.37778e+08	6.35846e+07	3.27241e+08	4.55218e+06	3.90315e+06	7.77026e+06	2.46635e+06	5.97693e+06	1.73242e+06	5.08783e+06	1.24852e+06	6.8632e+06	2.44682e+06	36.0914	5.17358	2.09e-06	0.97	1.3067	up
Com_2628_neg	LPC 18:1	C26 H52 N O7 P	567.353	9.278	566.346	No results	Invalid mass	No results	6.51771e+07	4.31665e+07	1.67326e+07	6.4657e+07	1.61471e+07	6.11325e+06	5.23911e+07	1.57487e+06	3.53653e+06	1.53207e+07	751187	702261	379005	292317	402118	586613	388480	403079	288653	828505	56.7114	5.82557	5.46e-06	1	1.30341	up
Com_95_neg	Glycolithocholic acid	C26 H43 N O4	433.318	7.975	432.311	No results	No results	Full match	3.88478e+08	3112039280	3302453362	4.67266e+08	5.81451e+08	1.29358e+07	1.94941e+08	1.12834e+08	9.43884e+06	2.72289e+08	1.42793e+07	1.16878e+07	1.44371e+07	1.00831e+07	1.77585e+07	1.96773e+07	8.44644e+06	1.86032e+07	1.29202e+07	1.22769e+07	60.3134	5.91441	0.00111863	0.86	1.09136	up
Com_472_neg	acetyl phosphate	C2 H5 O5 P	139.987	1.449	138.98	No results	No results	Full match	1.2142e+08	7.68883e+06	8.66704e+06	6.32162e+07	3.0513e+07	3.50687e+08	1.5666e+07	8.12677e+07	6.30026e+08	2.01626e+08	1.50862e+06	7.52789e+06	817951	970867	1.91672e+06	2.31142e+06	956133	1.40226e+06	2.21122e+06	1.47693e+06	71.6008	6.1619	1.57e-05	1	1.27797	up
Com_182_neg	4-Methoxycinnamic Acid	C10 H10 O3	178.063	6.416	177.055	No results	No results	Full match	1.07466e+08	1.13912e+08	2.1063e+08	4.25525e+08	1.84764e+08	8.26481e+06	1890148469	5.59285e+07	1.1195e+07	4.46566e+06	5.37073e+06	2.41613e+06	3.24424e+06	2.33687e+06	3.09166e+06	4.55987e+06	3.04783e+06	2.91596e+06	2.57447e+06	3.9509e+06	89.8961	6.49019	0.000440798	0.98	1.14918	up
Com_265_neg	LPC 16:0	C24 H50 N O7 P	541.337	9.273	540.33	No results	Invalid mass	No results	1278363337	4.66197e+08	1.99316e+08	7.62789e+08	7.25148e+07	6.25939e+07	6.22235e+08	9.72752e+06	2.95633e+07	1.63206e+08	8.55748e+06	1.58893e+06	884824	1.731e+06	3.13158e+06	4.46138e+06	1.67603e+06	4.19633e+06	1.51207e+06	9.80183e+06	97.6655	6.60978	5.05e-06	0.99	1.26331	up
Com_470_neg	N-Oleoyl dopamine	C26 H43 N O3	463.329	7.419	462.321	Invalid mass	No results	No results	2.55887e+08	5.20587e+08	3.97862e+08	2.02492e+08	2.67133e+07	2.92669e+06	1.84195e+08	2.53143e+07	4.60272e+06	1.96908e+08	1.04697e+06	561400	4.43664e+06	649596	714827	1.47343e+06	767020	5.18334e+06	642120	699603	112.364	6.81204	2.77e-05	0.97	1.22779	up
Com_44_neg	Glycoursodeoxycholic acid	C26 H43 N O5	449.313	6.503	448.306	Full match	No results	Full match	1240546904	7113025965	3045242994	3248782081	4701736312	8.76773e+07	5426950990	7.22674e+08	8.22741e+08	1886093157	2.00639e+07	1.40377e+07	1.62773e+07	1.3216e+07	1.53494e+07	1.79088e+07	1.19509e+07	2.08468e+07	1.70923e+07	1.37693e+07	176.282	7.46174	9.69e-07	1	1.36632	up
Com_364_neg	N1-[4-(2-thienylthio)phenyl]-4-chlorobenzamide	C17 H12 Cl N O S2	345.002	1.564	343.994	Invalid mass	No results	No results	3.74145e+08	2.07719e+08	2.48879e+08	3.84382e+08	5.45294e+08	8.03119e+08	2.22373e+08	5.06476e+08	8.67157e+08	6.07411e+08	729677	946594	1.23758e+07	475933	900716	1.1156e+06	606280	715586	1.19161e+06	676492	241.557	7.91622	3.36e-11	1	1.42996	up
Com_12_neg	Glycocholic acid	C26 H43 N O6	465.308	6.312	464.301	Full match	No results	No results	1632468646	32557745586	16353691583	8427819885	7650163294	1.1163e+08	19969728199	4051934568	3.6285e+08	7683224373	3.25392e+07	3.53511e+07	7.76102e+06	2.13387e+07	2.57828e+07	4.64642e+07	3.04255e+06	7.91843e+07	1.52364e+07	3.80792e+07	324.173	8.34062	1.6e-06	1	1.29328	up

## Sheet: Supplementary Table 5
ID	Name	Formula	Molecular Weight	RT [min]	m/z	mzCloud_Results	mzVault_Results	MassList_Results	neg_B1	neg_B2	neg_B3	neg_B4	neg_B5	neg_B6	neg_B7	neg_B8	neg_B9	neg_B10	neg_A1	neg_A2	neg_A3	neg_A4	neg_A5	neg_A6	neg_A7	neg_A8	neg_A9	neg_A10	FC	log2FC	Pvalue	ROC	VIP	Up.Down
Com_1657_neg	2-{2-oxo-2-[(2-oxo-3-azepanyl)amino]ethoxy}acetic acid	C10 H16 N2 O5	244.11	6.299	243.102	Invalid mass	No results	No results	736583	1.13687e+06	1.07423e+06	558613	1.18683e+06	706753	1.41023e+06	850126	487315	634574	2.73321e+07	2.70582e+07	2.06602e+07	1.95668e+07	1.96763e+07	1.74749e+07	3.70624e+07	3.57658e+07	2.25098e+07	2.07787e+07	0.0354282	-4.81896	2.41933e-14	1	2.01075	down
Com_1658_neg	Dihydroroseoside	C19 H32 O8	388.21	6.018	387.202	Full match	No results	No results	250654	244317	260178	435169	259999	284345	1.36375e+06	311921	319330	275312	6.01136e+06	6.37038e+06	2.40585e+06	1.58957e+06	4.02985e+06	3.26532e+06	6.88073e+06	5.98867e+06	6.99357e+06	3.146e+07	0.053403	-4.22694	1.29563e-07	1	1.85223	down
Com_6021_neg	Equol	C15 H14 O3	242.094	5.661	241.087	Full match	No results	Full match	266313	216176	173971	332247	214229	214822	938007	372382	671378	156959	3.32121e+06	2.8152e+06	4.32434e+06	4.14553e+06	4.06463e+06	3.87483e+06	3.38201e+06	3.92939e+06	4.31285e+06	4.51785e+06	0.0919277	-3.44336	8.7916e-08	1	1.94877	down
Com_5861_neg	2,3-Dinor-11β-prostaglandin F2α	C18 H30 O5	362.191	7.077	361.184	Invalid mass	No results	No results	238808	363946	401491	283356	388407	271931	179604	255490	152753	142756	1.66045e+06	1.6812e+06	1.93492e+06	2.31437e+06	2.88583e+06	3.3705e+06	5.38047e+06	5.65199e+06	1.62762e+06	1.44735e+06	0.0958172	-3.38357	2.1347e-09	1	1.91685	down
Com_171_neg	Taurochenodeoxycholic Acid (sodium salt)	C26 H45 N O6 S	499.296	10.187	498.289	Full match	No results	No results	7.59997e+06	1.59653e+07	5.16632e+06	8.21065e+06	4.36181e+06	1.38296e+07	3.24404e+07	1.15025e+07	5.91952e+06	8.11787e+06	3.1135e+07	3.47501e+07	5.00897e+07	4.8571e+07	3.33572e+07	4.68343e+07	8.9797e+07	7.87197e+07	1.4597e+08	5.75391e+08	0.0996937	-3.32635	2.59418e-05	0.99	1.65328	down
Com_4566_neg	Myricetin	C15 H10 O8	318.039	1.479	317.032	Full match	No results	No results	137537	136007	138410	166452	325075	296347	180762	160920	474891	188775	798942	3.91528e+06	1.96958e+06	2.79152e+06	240134	1.8286e+06	152577	550838	1.62197e+06	7.26965e+06	0.104318	-3.26095	0.00102029	0.9	1.46966	down
Com_60_neg	Taurochenodeoxycholic acid	C26 H45 N O6 S	499.296	10.408	498.289	Full match	No results	No results	3.41522e+07	8.31764e+07	2.17094e+07	2.98568e+07	2.36595e+07	7.4828e+07	1.28765e+08	4.47664e+07	2.75334e+07	3.61514e+07	1.70105e+08	2.08803e+08	2.23896e+08	2.42411e+08	2.03525e+08	2.0556e+08	3.60511e+08	3.36442e+08	8.02973e+08	1.62986e+09	0.115098	-3.11907	2.40719e-06	1	1.73757	down
Com_7929_neg	18-β-Glycyrrhetinic acid	C30 H46 O4	470.339	8.462	469.332	Full match	No results	No results	147112	181910	197421	200794	203095	184339	129345	189690	166131	185783	1.69692e+06	1.17258e+06	2.78374e+06	3.01054e+06	524135	731123	1.29733e+06	1.6624e+06	1.1284e+06	564742	0.122539	-3.02869	1.63044e-06	1	1.87706	down
Com_9046_neg	Sulfaquinoxaline	C14 H12 N4 O2 S	300.068	5.762	299.061	Full match	No results	No results	190023	145148	158560	281917	172719	148033	328112	166948	264983	175258	1.97812e+06	1.90833e+06	1.3819e+06	1.44114e+06	1.71209e+06	1.80091e+06	1.21409e+06	1.4337e+06	2.3164e+06	951937	0.125891	-2.98976	2.16761e-12	1	1.98143	down
Com_3595_neg	Calcitriol	C27 H44 O3	416.329	10.044	415.321	Full match	No results	No results	679861	592791	642684	720237	617469	598503	580669	659464	701352	659080	939309	602699	6.22775e+06	6.22067e+06	6.48941e+06	4.69248e+06	4.04122e+06	3.99069e+06	7.49789e+06	1.03946e+07	0.126273	-2.98539	0.000154918	0.93	1.6827	down
Com_8090_neg	3-(2-Naphthyl)-D-Alanine	C13 H13 N O2	215.094	6.446	214.087	No results	No results	Full match	373871	342163	351544	550175	453621	321064	190299	287836	399913	274978	2.95e+06	2.73926e+06	1.87958e+06	1.86463e+06	1.39466e+06	1.37418e+06	2.66238e+06	2.28133e+06	2.15546e+06	1.85099e+06	0.167615	-2.57678	2.96759e-11	1	1.95773	down
Com_5852_neg	Taurocholic acid	C26 H45 N O7 S	515.291	9.005	514.283	No results	No results	Full match	130549	232249	174942	207747	156327	300797	294890	198294	149267	128989	1.08476e+06	965517	281807	571574	609839	597820	557465	912141	1.36538e+06	4.71875e+06	0.169228	-2.56296	7.49018e-05	0.98	1.65616	down
Com_2955_neg	Capryloylglycine	C10 H19 N O3	201.136	6.161	200.129	Full match	No results	No results	2.61643e+06	1.18515e+06	2.10167e+06	2.16288e+06	2.64451e+06	1.36545e+06	2.09606e+06	1.28153e+06	2.23708e+06	1.07517e+06	1.01225e+07	1.05478e+07	9.19918e+06	9.48795e+06	1.08115e+07	1.28096e+07	1.21872e+07	9.8489e+06	1.10636e+07	1.38063e+07	0.170779	-2.5498	3.4663e-09	1	1.9701	down
Com_4059_neg	Homocysteic acid	C4 H9 N O5 S	183.021	1.48	365.035	No results	No results	Full match	140491	219563	524623	170028	534476	301875	604345	164377	653856	386887	800747	1.43975e+06	1.14204e+06	1.35672e+06	785139	1.50427e+06	732576	1.18863e+06	1.73666e+06	8.72877e+06	0.190598	-2.39139	9.2277e-05	1	1.56272	down
Com_2831_neg	(+/-)9(10)-EpOME	C18 H32 O3	592.47	10.542	591.463	Invalid mass	No results	No results	2.32097e+06	2.54663e+06	3.2656e+06	2.39135e+06	2.03789e+06	2.12347e+06	693262	2.33995e+06	1.65377e+06	2.1539e+06	7.38796e+06	6.4509e+06	1.21188e+07	1.68848e+07	1.08958e+07	8.19718e+06	7.47625e+06	4.74042e+06	8.09839e+06	1.09161e+07	0.231057	-2.11368	1.27778e-07	1	1.8245	down
Com_9902_neg	(+/-)9,10-dihydroxy-12Z-octadecenoic acid	C18 H34 O4	628.491	8.554	627.483	Invalid mass	No results	No results	250713	417527	304317	277600	528247	384700	132710	325794	180610	430700	1.23561e+06	1.68115e+06	1.20015e+06	1.63332e+06	1.14073e+06	1.52841e+06	1.58809e+06	1.13108e+06	1.29616e+06	1.37645e+06	0.23408	-2.09492	2.87947e-07	1	1.89792	down
Com_849_neg	LPC 19:0	C27 H56 N O7 P	583.384	10.503	582.377	No results	Invalid mass	No results	2.4233e+07	2.171e+07	2.58987e+07	1.2402e+07	2.75214e+07	1.59004e+07	1.89335e+07	1.4129e+07	1.53224e+07	1.25433e+07	7.93097e+07	7.84448e+07	5.76023e+07	8.48014e+07	8.55923e+07	8.02051e+07	6.89897e+07	6.41748e+07	8.88579e+07	7.19609e+07	0.248169	-2.0106	5.82537e-09	1	1.94918	down
Com_5308_neg	20-Hydroxy-(5Z,8Z,11Z,14Z)-eicosatetraenoic acid	C20 H32 O3	320.235	7.67	319.227	Full match	No results	Full match	192317	2.10206e+06	265087	151019	245245	2.63353e+06	146754	140817	137576	125409	1.65976e+06	1.39303e+06	920722	1.0943e+06	7.03577e+06	5.90234e+06	2.0563e+06	2.55016e+06	1.05471e+06	745147	0.251505	-1.99134	0.000612612	0.85	1.4477	down
Com_1604_neg	LysoPC 18:0	C26 H54 N O7 P	523.363	10.503	522.356	No results	No results	Full match	1.05462e+07	8.43993e+06	1.1301e+07	5.28457e+06	1.19217e+07	7.09228e+06	8.62179e+06	5.44603e+06	6.60236e+06	5.42407e+06	3.39017e+07	3.30968e+07	2.62137e+07	3.0434e+07	3.9991e+07	1.7575e+07	3.31863e+07	2.94979e+07	3.94382e+07	3.28568e+07	0.255162	-1.97052	3.22081e-09	1	1.90967	down
Com_2660_neg	β-Estradiol-17β-glucuronide	C24 H32 O8	448.213	5.998	447.205	Invalid mass	No results	No results	1.70815e+06	592377	2.75082e+06	953635	3.35388e+06	573921	2.52178e+06	926846	868780	898172	1.90597e+06	1.85179e+06	3.07594e+06	2.26937e+06	1.522e+06	1.38359e+06	1.80421e+07	1.92454e+07	3.80962e+06	5.45278e+06	0.258688	-1.95072	0.01071	0.82	1.15017	down
Com_9594_neg	Milbemectin A4	C32 H46 O7	542.322	6.855	541.315	Full match	No results	No results	146897	375274	282569	123298	292286	399454	90587.5	322534	117444	210681	799550	848174	1.78508e+06	1.86146e+06	501455	356815	636746	416798	817817	958356	0.262854	-1.92766	3.86765e-05	0.98	1.60754	down
Com_6297_neg	Mag (18:1)	C21 H40 O4	356.293	9.709	355.286	No results	No results	Full match	669460	607914	1.03722e+06	536219	1.80629e+06	574825	368256	1.11076e+06	497104	751650	2.53617e+06	2.23674e+06	3.22688e+06	4.7995e+06	2.99498e+06	3.06882e+06	3.14622e+06	2.55215e+06	2.93523e+06	1.88646e+06	0.270893	-1.8842	9.58308e-07	1	1.81811	down
Com_4316_neg	Jasmonic acid	C12 H18 O3	210.125	6.037	209.118	Full match	No results	No results	780923	582598	484562	1.33695e+06	571296	574176	1.69318e+06	676170	1.33289e+06	776277	2.28713e+06	2.05373e+06	1.9298e+06	2.39286e+06	1.60229e+06	1.83469e+06	2.71518e+06	2.5909e+06	3.99226e+06	7.87373e+06	0.300931	-1.73249	1.60375e-05	0.99	1.65483	down
Com_8070_neg	Cytidine-5'-monophosphate	C9 H14 N3 O8 P	323.051	1.473	322.044	No results	No results	Full match	436579	349546	243868	481776	347847	201665	521506	219440	260368	252319	806660	917647	554002	901378	743258	1.43958e+06	668987	1.10683e+06	1.25124e+06	2.51076e+06	0.304111	-1.71733	4.68935e-06	1	1.71566	down
Com_1708_neg	Arachidic Acid	C20 H40 O2	312.303	11.796	311.296	Full match	No results	Full match	1.48771e+06	6.6518e+06	5.77649e+06	3.01345e+06	7.55195e+06	2.30871e+06	2.43482e+06	1.02417e+06	2.83537e+06	1.48061e+06	5.4399e+06	8.9554e+06	3.47168e+07	3.1881e+07	7.30955e+06	8.90218e+06	3.35285e+06	4.2705e+06	3.58887e+06	4.35428e+06	0.306506	-1.70601	0.00870104	0.84	1.16922	down
Com_74_neg	1-Palmitoyl-Sn-Glycero-3-Phosphocholine	C24 H50 N O7 P	495.332	9.571	494.325	No results	No results	Full match	4.89913e+08	3.50731e+08	4.01415e+08	3.86319e+08	5.47105e+08	3.00294e+08	3.36772e+08	3.04558e+08	3.21768e+08	3.30274e+08	1.61654e+09	1.43221e+08	1.30063e+09	1.42418e+09	1.18478e+09	1.15675e+09	1.14379e+09	1.04439e+09	1.52157e+09	1.11009e+09	0.323644	-1.62752	0.00125033	0.9	1.46506	down
Com_4501_neg	(2E)-4-Hydroxy-3,7-dimethyl-2,6-octadien-1-yl beta-D-glucopyranoside	C16 H28 O7	378.186	6.696	377.179	Invalid mass	No results	No results	1.68177e+06	1.63534e+06	1.60608e+06	1.25577e+06	1.22005e+06	1.59496e+06	4.58677e+06	383810	1.2948e+06	539076	2.1251e+06	2.12455e+06	3.63924e+06	4.44033e+06	4.16013e+06	4.47467e+06	8.72589e+06	8.85623e+06	3.08208e+06	4.26768e+06	0.344223	-1.53858	0.000421578	0.92	1.47024	down
Com_69_neg	LPC 17:0	C25 H52 N O7 P	555.353	9.57	554.346	No results	Invalid mass	No results	4.83681e+08	4.23587e+08	3.52633e+08	3.72911e+08	3.85386e+08	3.49815e+08	4.27248e+08	3.44435e+08	3.05493e+08	3.8595e+08	2.35504e+08	1.54366e+09	1.27781e+09	1.64341e+09	9.26487e+08	9.64715e+08	1.10731e+09	9.62315e+08	1.33517e+09	1.09726e+09	0.345345	-1.53389	0.00027079	0.9	1.6129	down
Com_3508_neg	N-Acetyl-L-tyrosine	C11 H13 N O4	223.084	5.278	222.077	Full match	Full match	Full match	2.1148e+06	617582	758068	2.69206e+06	674914	854364	6.2724e+06	3.4216e+06	2.65724e+06	2.51682e+06	9.70067e+06	6.78538e+06	3.84301e+06	4.28984e+06	3.82952e+06	4.0247e+06	7.00929e+06	5.78234e+06	9.05768e+06	1.0775e+07	0.346862	-1.52757	0.000639658	0.95	1.48823	down
Com_6429_neg	Sebacic acid	C10 H18 O4	202.12	7.332	201.113	No results	No results	Full match	561852	1.653e+06	1.02216e+06	702563	1.05283e+06	2.07149e+06	495666	957340	607673	977583	2.98465e+06	3.75743e+06	4.58911e+06	4.28772e+06	2.4259e+06	2.92825e+06	1.50385e+06	2.16184e+06	2.07902e+06	2.38684e+06	0.347098	-1.52658	1.4183e-05	0.98	1.67027	down
Com_2378_neg	Fumaric acid	C4 H4 O4	116.011	1.664	115.004	No results	No results	Full match	3.67693e+06	4.67426e+06	3.60624e+06	2.31651e+06	3.2011e+06	5.74363e+06	6.55355e+06	2.77424e+06	2.28324e+06	2.72353e+06	1.31612e+07	2.13225e+07	1.02701e+07	1.65754e+07	3.77845e+06	1.86353e+07	3.03656e+06	3.92975e+06	1.07812e+07	6.32576e+06	0.348308	-1.52156	0.0030861	0.87	1.32044	down
Com_810_neg	Aflatoxin G2	C17 H14 O7	330.077	7.26	329.069	Invalid mass	No results	No results	7.41014e+06	7.58183e+06	1.13518e+07	1.15732e+07	1.42169e+07	7.49761e+06	6.62865e+07	1.24708e+07	9.70731e+06	6.70536e+06	3.73912e+07	3.67803e+07	3.27594e+07	3.19679e+07	3.35083e+07	4.21137e+07	4.77387e+07	7.05908e+07	4.61748e+07	6.3959e+07	0.349451	-1.51684	9.31975e-05	0.91	1.64367	down
Com_10065_neg	Flavin mononucleotide (FMN)	C17 H21 N4 O9 P	456.103	5.904	455.096	Full match	No results	Full match	430858	221500	486846	348080	392058	290896	150100	621947	435371	558910	746938	659500	917917	815538	1.52694e+06	1.52288e+06	1.65265e+06	1.08587e+06	970960	1.21252e+06	0.354272	-1.49707	1.00688e-05	1	1.68828	down
Com_9884_neg	Phe-Pro	C14 H18 N2 O3	262.131	5.26	261.124	No results	No results	Full match	304970	580303	408833	154629	502316	498398	174589	342490	144341	448234	1.74776e+06	1.21984e+06	1.07066e+06	1.27004e+06	1.25224e+06	939910	719064	351319	1.07293e+06	253529	0.359604	-1.47552	0.00102376	0.88	1.38713	down
Com_208_neg	L-Malate	C4 H6 O5	134.021	1.475	133.014	No results	No results	Full match	5.40849e+07	9.06565e+07	4.3619e+07	2.67522e+07	5.35672e+07	6.79723e+07	8.5149e+07	2.88475e+07	2.72961e+07	2.77654e+07	7.80386e+07	2.03552e+08	8.50002e+07	1.19723e+08	4.56269e+07	1.72339e+08	3.69523e+07	6.46512e+07	1.54365e+08	4.39251e+08	0.361351	-1.46853	0.00796768	0.82	1.19279	down
Com_622_neg	(+/-)12(13)-DiHOME	C18 H34 O4	314.246	7.332	313.238	Full match	Full match	Full match	1.37594e+07	6.00259e+07	2.73144e+07	1.49347e+07	3.0709e+07	5.77156e+07	3.95132e+06	2.13321e+07	1.28563e+07	2.679e+07	7.46878e+07	1.05739e+08	9.11989e+07	1.28298e+08	6.32527e+07	7.86503e+07	3.09279e+07	4.2874e+07	6.48362e+07	5.25077e+07	0.367529	-1.44407	0.00114184	0.94	1.42174	down
Com_182_neg	4-Methylphenol	C7 H8 O	108.057	6.167	107.05	Full match	No results	Full match	1.02585e+08	6.46808e+07	3.69767e+07	9.45031e+07	3.70514e+07	5.78063e+07	4.53366e+08	4.91323e+07	1.29931e+08	4.97973e+07	5.04004e+08	4.17465e+08	1.42389e+08	1.86879e+08	3.0417e+08	4.52172e+08	2.35461e+08	1.65842e+08	2.90693e+08	1.95292e+08	0.371698	-1.4278	0.000476428	0.91	1.49255	down
Com_96_neg	Eicosapentaenoic acid	C20 H30 O2	302.224	9.344	301.217	Full match	No results	Full match	2.70063e+08	2.58217e+08	2.63405e+08	3.95774e+08	2.62889e+08	2.43371e+08	1.65277e+08	2.09591e+08	4.16764e+08	2.98251e+08	7.36583e+08	8.54466e+08	1.32758e+09	1.09825e+09	7.30416e+08	5.56118e+08	4.32618e+08	5.42953e+08	6.04936e+08	4.44972e+08	0.379812	-1.39664	6.69404e-06	1	1.70711	down
Com_8248_neg	LPC 24:2	C32 H62 N O7 P	649.431	11.292	648.425	No results	Invalid mass	No results	1.30091e+06	853230	814362	597131	1.05727e+06	581110	323759	610436	822677	704158	1.41868e+06	1.51963e+06	1.28218e+06	1.61097e+06	2.25197e+06	2.21304e+06	2.41425e+06	2.29596e+06	2.42144e+06	2.38282e+06	0.38691	-1.36993	4.78713e-06	0.99	1.73291	down
Com_8442_neg	Estriol	C18 H24 O3	288.176	7.025	287.169	Invalid mass	No results	No results	219811	1.02808e+06	656028	332944	991336	901541	464586	1.24006e+06	388164	438835	2.66053e+06	1.93418e+06	1.69953e+06	1.62594e+06	1.59962e+06	1.09219e+06	1.63082e+06	1.89826e+06	1.70766e+06	1.3557e+06	0.38719	-1.36889	0.000153595	0.99	1.6111	down
Com_3000_neg	(R)-3-Hydroxy myristic acid	C14 H28 O3	244.204	7.655	243.196	Full match	No results	No results	2.62192e+06	5.03332e+06	3.53625e+06	4.63245e+06	4.15687e+06	4.67882e+06	1.74749e+06	2.48434e+06	5.286e+06	2.45157e+06	1.11838e+07	1.05125e+07	1.55494e+07	1.40901e+07	1.10668e+07	7.64176e+06	3.62303e+06	7.00596e+06	7.53778e+06	5.72225e+06	0.389948	-1.35865	9.8205e-05	0.95	1.55674	down
Com_8709_neg	LPC 24:0	C32 H66 N O7 P	653.462	9.571	652.455	No results	Invalid mass	No results	715806	778264	569040	903970	733359	457406	512746	1.51078e+06	518351	675211	1.86478e+06	1.41164e+06	1.62488e+06	1.86769e+06	1.65621e+06	2.11298e+06	2.19675e+06	2.50845e+06	1.44134e+06	1.72738e+06	0.400548	-1.31995	2.34627e-06	0.98	1.78991	down
Com_4357_neg	2-Aminobenzenesulfonamide	C6 H8 N2 O2 S	172.03	1.477	171.023	No results	No results	Full match	597683	930333	1.02722e+06	482225	838966	759499	1.59115e+06	449959	1.53988e+06	827980	1.39411e+06	2.30187e+06	1.39277e+06	1.71239e+06	809417	1.74453e+06	1.18254e+06	1.78675e+06	2.39964e+06	7.77158e+06	0.402074	-1.31447	0.00368463	0.88	1.27356	down
Com_9554_neg	LPC 21:0	C29 H60 N O7 P	611.416	11.308	610.409	No results	Invalid mass	No results	772878	558637	565303	564017	638430	510202	556038	353637	938075	347763	866208	1.07945e+06	880966	1.61349e+06	1.87789e+06	1.65859e+06	1.53579e+06	1.32761e+06	1.75957e+06	1.64174e+06	0.407616	-1.29472	2.10732e-06	0.98	1.73561	down
Com_3389_neg	Dodecanedioic acid	C12 H22 O4	230.152	5.688	229.144	Full match	No results	No results	2.3826e+06	1.29037e+06	660286	3.50317e+06	616779	1.44609e+06	5.78775e+06	1.54061e+06	2.81524e+06	513668	1.49469e+06	1.70947e+06	1.18517e+07	1.30787e+07	4.32162e+06	4.30517e+06	3.20525e+06	3.19302e+06	2.71334e+06	3.96509e+06	0.412467	-1.27765	0.0141922	0.81	1.11419	down
Com_922_neg	N-Acetylornithine	C7 H14 N2 O3	174.1	1.475	173.093	Full match	Full match	Full match	3.19978e+07	2.0522e+07	2.04342e+07	4.29743e+07	2.0976e+07	2.0729e+07	1.50799e+07	3.13778e+07	4.07018e+07	2.02833e+07	7.33982e+07	5.47115e+07	7.41981e+07	7.21494e+07	7.86014e+07	7.26793e+07	4.89333e+07	4.71433e+07	5.5419e+07	2.96655e+07	0.436771	-1.19505	1.84309e-05	0.96	1.64983	down
Com_3401_neg	3,8,9-trihydroxy-10-propyl-3,4,5,8,9,10-hexahydro-2H-oxecin-2-one	C12 H20 O5	244.131	5.65	243.123	Full match	No results	No results	2.14379e+06	1.42626e+06	801486	2.58176e+06	733552	1.44635e+06	7.0473e+06	719571	2.76534e+06	1.01173e+06	1.79076e+06	1.64062e+06	1.29512e+07	1.06727e+07	3.93526e+06	4.05988e+06	3.03247e+06	2.58808e+06	2.59039e+06	3.43859e+06	0.442765	-1.17539	0.0151964	0.84	1.1049	down
Com_1149_neg	N-Acetyl-L-phenylalanine	C11 H13 N O3	207.089	5.749	206.082	Full match	Full match	Full match	1.02388e+07	1.53914e+06	2.54849e+06	1.65816e+07	2.17507e+06	2.0519e+06	3.63899e+07	1.13136e+07	1.35395e+07	7.21931e+06	1.85474e+07	1.47326e+07	7.196e+06	8.01359e+06	1.6049e+07	1.68813e+07	3.98726e+07	3.49195e+07	2.73135e+07	4.90351e+07	0.445463	-1.16662	0.0135463	0.81	1.14395	down
Com_1515_neg	Orotic Acid	C5 H4 N2 O4	156.016	1.485	155.009	No results	No results	Full match	1.46154e+06	7.85224e+06	5.82631e+06	3.80055e+06	8.4267e+06	4.25996e+06	2.4283e+06	2.48339e+06	3.19885e+06	2.44877e+06	6.00359e+06	9.25445e+06	2.89033e+06	4.52902e+06	4.26458e+06	7.9554e+06	4.95667e+06	7.52937e+06	1.16802e+07	3.51219e+07	0.44791	-1.15872	0.027921	0.8	1.01808	down
Com_2055_neg	Nonadecanoic acid	C19 H38 O2	298.287	11.366	297.28	No results	No results	Full match	5.68147e+06	6.45033e+06	6.61539e+06	8.66087e+06	7.05515e+06	3.98561e+06	5.90881e+06	5.22514e+06	7.06335e+06	5.92155e+06	1.07799e+07	1.19456e+07	2.06393e+07	2.65124e+07	1.91616e+07	1.12792e+07	1.00895e+07	1.11139e+07	1.12785e+07	5.99648e+06	0.450787	-1.14948	0.000298503	0.95	1.5424	down
Com_7160_neg	2-Methylbutyroylcarnitine	C12 H23 N O4	245.162	5.888	244.155	No results	No results	Full match	1.37149e+06	689814	741719	1.59574e+06	685383	532129	1.63729e+06	767927	1.78585e+06	837194	1.70543e+06	1.41483e+06	1.36885e+06	1.49993e+06	3.07432e+06	2.49137e+06	2.93738e+06	3.88795e+06	2.1156e+06	3.07622e+06	0.451578	-1.14695	0.000315176	0.89	1.48729	down
Com_12386_neg	Lysopc 20:0	C28 H58 N O7 P	551.395	11.312	550.387	No results	No results	Full match	322954	214711	172981	198260	316208	176937	220088	144741	224961	118173	296099	401685	371456	523471	523995	482759	517424	469925	550389	515372	0.453515	-1.14078	4.11915e-06	0.98	1.74415	down
Com_1464_neg	8-iso-15-keto Prostaglandin F2α	C20 H32 O5	334.211	8.086	333.204	Invalid mass	No results	No results	4.43135e+06	7.29657e+06	1.37045e+07	1.94458e+06	1.84842e+07	4.25471e+06	2.55316e+06	1.02725e+07	6.44189e+06	5.32509e+06	9.64759e+06	1.15576e+07	7.76499e+06	4.19433e+07	1.33564e+07	8.49889e+06	5.0762e+06	1.75098e+07	1.75375e+07	2.76413e+07	0.465377	-1.10353	0.0158433	0.79	1.097	down
Com_3577_neg	3,3',5-Triiodo-L-thyronine	C15 H12 I3 N O4	1301.57	5.371	1300.56	Invalid mass	No results	No results	5.15117e+06	2.32239e+06	1.79416e+06	5.00276e+06	1.74703e+06	2.47179e+06	1.00414e+06	1.0755e+07	6.91992e+06	6.56893e+06	1.11591e+07	7.43674e+06	1.03031e+07	8.45836e+06	1.31996e+07	1.03175e+07	9.79406e+06	5.90857e+06	9.90881e+06	7.04731e+06	0.467612	-1.09662	0.00263487	0.9	1.38296	down
Com_3765_neg	(±)8(9)-DiHET	C20 H34 O4	338.243	10.663	337.236	Invalid mass	No results	No results	5.23209e+06	5.00685e+06	3.05981e+06	5.24584e+06	3.99001e+06	2.69342e+06	2.08604e+06	3.6304e+06	3.44027e+06	3.10824e+06	6.73078e+06	8.11268e+06	1.08577e+07	9.78971e+06	1.22472e+07	6.8437e+06	6.70841e+06	7.68335e+06	6.93643e+06	3.70969e+06	0.470901	-1.08651	5.47987e-05	0.96	1.58897	down
Com_155_neg	Ascorbic acid	C6 H8 O6	176.032	1.468	175.024	Full match	No results	Full match	1.22424e+08	6.97544e+07	1.58032e+08	4.16389e+07	1.26266e+08	1.36998e+08	4.19237e+08	1.16711e+08	3.07609e+08	1.99744e+08	2.74153e+08	3.46841e+08	4.4309e+08	4.93404e+08	2.65859e+08	3.08228e+08	1.787e+08	2.96395e+08	3.49337e+08	6.48801e+08	0.471152	-1.08573	0.0024149	0.88	1.34293	down
Com_784_neg	beta-Estradiol 17-Acetate	C20 H26 O3	314.188	7.631	313.181	No results	No results	Full match	2.25687e+07	3.17176e+07	4.93425e+07	1.35472e+07	4.14666e+07	2.65714e+07	1.56702e+07	1.08478e+07	1.97995e+07	1.03742e+07	3.84083e+07	2.94917e+07	3.13468e+07	3.32774e+07	5.21273e+07	5.16545e+07	9.68957e+07	9.44447e+07	4.1555e+07	4.23166e+07	0.472917	-1.08034	0.00195933	0.88	1.33759	down
Com_4088_neg	3-[4-methyl-1-(2-methylpropanoyl)-3-oxocyclohexyl]butanoic acid	C15 H24 O4	268.167	6.153	267.16	Full match	No results	No results	2.58e+06	1.66524e+06	1.57922e+06	1.89603e+06	1.513e+06	1.65633e+06	7.28556e+06	2.29232e+06	2.06622e+06	1.72599e+06	3.2915e+06	3.28986e+06	5.63664e+06	4.58521e+06	4.63405e+06	5.07951e+06	7.34086e+06	7.53579e+06	3.6863e+06	5.40047e+06	0.480582	-1.05714	0.000256262	0.92	1.52806	down
Com_1304_neg	Uridine	C9 H12 N2 O6	244.069	2.236	243.062	Full match	Full match	Full match	1.3383e+07	2.20409e+07	1.99375e+07	1.02918e+07	2.35883e+07	2.19032e+07	1.06562e+07	1.85536e+07	9.42682e+06	2.3839e+07	3.94571e+07	3.47128e+07	2.73352e+07	2.75397e+07	3.53183e+07	2.94951e+07	3.46216e+07	3.63573e+07	5.12727e+07	3.99851e+07	0.487567	-1.03633	5.98577e-05	1	1.64388	down
Com_10729_neg	alpha-Benzylsuccinic acid	C11 H12 O4	208.073	5.821	461.144	No results	No results	Full match	286401	201319	117876	477984	120227	131943	687880	200331	500540	105979	322935	272232	601140	955643	373055	307959	802626	482068	476196	1.12453e+06	0.494979	-1.01456	0.00791866	0.81	1.19534	down
Com_283_neg	(+/-)9-HpODE	C18 H32 O4	312.23	8.078	311.223	Full match	No results	Full match	8.17106e+07	1.19651e+08	1.85972e+08	6.81596e+07	2.21202e+08	1.03825e+08	3.0795e+07	1.67846e+08	5.95056e+07	1.1402e+08	1.69766e+08	1.9081e+08	3.37214e+08	3.79223e+08	2.05922e+08	2.22503e+08	1.67312e+08	1.72076e+08	1.92228e+08	2.72296e+08	0.49914	-1.00248	0.00217148	0.9	1.36951	down
Com_7018_neg	Lysops 22:5	C28 H46 N O9 P	571.291	10.33	570.284	No results	No results	Full match	1.67701e+06	2.25963e+06	2.06713e+06	2.01011e+06	972278	2.66838e+06	1.37656e+06	730246	1.15532e+06	632984	2.78286e+06	2.64146e+06	3.73613e+06	3.7586e+06	3.17607e+06	4.05291e+06	3.478e+06	2.73207e+06	1.68241e+06	2.59855e+06	0.507511	-0.97849	0.000822185	0.94	1.44862	down
Com_544_neg	(±)12(13)-DiHOME	C18 H34 O4	314.246	8.478	313.238	Full match	Full match	Full match	4.94265e+07	8.45197e+07	8.11307e+07	4.43594e+07	1.0056e+08	7.64819e+07	1.96376e+07	9.70685e+07	3.88891e+07	6.59701e+07	1.4304e+08	1.15373e+08	1.45038e+08	1.51411e+08	1.34381e+08	1.05683e+08	1.18532e+08	1.4234e+08	9.92028e+07	1.35131e+08	0.510059	-0.971264	0.000941475	0.99	1.49771	down
Com_2414_neg	Pentadecanoic acid	C15 H30 O2	242.224	9.84	241.217	Full match	No results	Full match	4.06502e+06	9.45936e+06	8.02081e+06	6.73707e+06	8.86787e+06	9.26674e+06	5.2399e+06	7.82496e+06	6.49508e+06	9.04854e+06	1.5026e+07	2.09064e+07	1.6614e+07	1.54992e+07	1.85608e+07	1.29026e+07	1.1561e+07	1.45452e+07	1.1007e+07	9.69787e+06	0.512748	-0.963679	1.82941e-05	1	1.64789	down
Com_149_neg	Phenylacetylglycine	C10 H11 N O3	193.074	5.582	192.066	Full match	Full match	Full match	7.25532e+07	1.65997e+08	1.00438e+08	7.23086e+07	1.00801e+08	1.61294e+08	5.69274e+08	7.27882e+07	6.85492e+07	4.77487e+07	4.20343e+08	3.9049e+08	2.55261e+08	2.49139e+08	2.09552e+08	2.08634e+08	1.45398e+08	1.37593e+08	3.46087e+08	3.7498e+08	0.523019	-0.935064	0.0041807	0.86	1.27785	down
Com_5752_neg	N-Acetylsphingosine	C20 H39 N O3	341.292	10.341	340.285	Full match	No results	No results	2.51486e+06	1.86045e+06	1.01027e+06	1.94894e+06	1.45343e+06	1.28797e+06	1.70746e+06	1.58098e+06	2.55731e+06	1.32827e+06	2.38316e+06	2.39771e+06	4.13642e+06	5.59527e+06	2.9183e+06	3.60816e+06	2.75252e+06	3.24136e+06	2.43832e+06	3.1251e+06	0.5292	-0.918116	8.54904e-05	0.94	1.56664	down
Com_6061_neg	4-Methylvaleric Acid	C6 H12 O2	116.084	5.931	115.076	No results	No results	Full match	1.53188e+06	1.98877e+06	2.1194e+06	1.2532e+06	2.50374e+06	1.85291e+06	3.76231e+06	2.01387e+06	1.12109e+06	1.24229e+06	5.08331e+06	3.98586e+06	3.1553e+06	2.69397e+06	4.25005e+06	4.17548e+06	3.33149e+06	3.08766e+06	3.84993e+06	3.02182e+06	0.529262	-0.917946	0.000149889	0.95	1.57893	down
Com_4392_neg	6,8-di(tert-butyl)-4-oxo-4H-chromene-2-carboxylic acid	C18 H22 O4	302.152	7.533	301.144	Full match	No results	No results	1.87024e+06	4.52525e+06	5.32317e+06	1.60909e+06	6.06387e+06	3.75084e+06	4.10776e+06	1.48676e+06	1.80765e+06	1.85164e+06	4.0047e+06	4.60728e+06	3.94694e+06	4.09556e+06	9.60797e+06	9.26427e+06	7.88035e+06	7.37167e+06	5.08678e+06	5.11107e+06	0.53129	-0.912428	0.00356592	0.82	1.28773	down
Com_3242_neg	3-anilino-5-(4-chlorophenyl)cyclohex-2-en-1-one	C18 H16 Cl N O	297.093	1.458	296.086	Full match	No results	No results	5.65271e+06	3.24403e+06	4.39894e+06	6.43095e+06	3.29706e+06	5.56869e+06	4.24585e+06	7.40326e+06	6.56462e+06	3.81813e+06	9.22799e+06	6.98568e+06	7.82282e+06	8.72925e+06	8.86296e+06	9.5308e+06	1.41709e+07	9.79195e+06	1.04403e+07	9.41058e+06	0.533037	-0.907693	2.8187e-05	0.99	1.6595	down
Com_600_neg	Isophorone	C9 H14 O	138.104	6.382	137.097	No results	No results	Full match	7.1681e+07	2.03215e+07	5.25915e+07	5.20239e+07	5.50802e+07	2.1018e+07	5.80445e+07	8.13914e+07	4.93945e+07	3.3452e+07	7.96755e+07	7.78234e+07	1.28068e+08	1.35833e+08	9.65066e+07	1.08023e+08	9.51181e+07	1.01958e+08	5.73356e+07	4.07451e+07	0.537408	-0.895911	0.00300437	0.88	1.29511	down
Com_1431_neg	2-Methoxyestrone	C19 H24 O3	300.172	7.075	299.165	Full match	No results	Full match	1.38243e+07	1.12013e+07	2.10904e+07	9.98511e+06	2.31048e+07	9.94641e+06	2.26728e+07	8.08773e+06	9.06864e+06	4.54045e+06	1.40472e+07	1.24669e+07	1.50934e+07	1.59036e+07	3.65869e+07	3.52795e+07	4.44235e+07	4.35524e+07	1.54053e+07	1.56427e+07	0.537525	-0.895596	0.0173216	0.81	1.07282	down
Com_2133_neg	Lysopc 16:1	C24 H48 N O7 P	493.316	9.07	492.309	No results	No results	Full match	1.01579e+07	1.03237e+07	1.32417e+07	1.05335e+07	1.42302e+07	1.07176e+07	6.14099e+06	1.0971e+07	1.12069e+07	1.03167e+07	2.27882e+07	2.38321e+07	2.50557e+07	2.52812e+07	1.75021e+07	1.94593e+07	1.46782e+07	1.44178e+07	2.06284e+07	1.64781e+07	0.538875	-0.891978	5.49131e-06	1	1.69869	down
Com_6913_neg	Valproic acid	C8 H16 O2	144.115	6.253	143.107	No results	No results	Full match	785643	636888	707828	1.28868e+06	844401	582079	2.92537e+06	570358	1.25534e+06	1.27206e+06	2.13356e+06	3.2439e+06	1.75351e+06	1.35457e+06	2.43003e+06	2.93532e+06	1.36799e+06	1.26497e+06	1.88309e+06	1.67073e+06	0.542411	-0.882541	0.0022684	0.9	1.34373	down
Com_4654_neg	trans-Petroselinic acid	C18 H34 O2	328.261	8.891	327.254	Invalid mass	No results	No results	3.2397e+06	3.82032e+06	3.64735e+06	2.37072e+06	4.06369e+06	3.58026e+06	1.83077e+06	2.48655e+06	3.09918e+06	2.67222e+06	4.81116e+06	5.41425e+06	8.07553e+06	7.45551e+06	5.56194e+06	6.19571e+06	4.98434e+06	6.99e+06	4.75102e+06	2.02548e+06	0.547601	-0.868802	0.00128484	0.91	1.38609	down
Com_5027_neg	LPC 19:2	C27 H52 N O7 P	579.354	9.359	578.346	No results	Invalid mass	No results	1.33469e+06	3.01031e+06	5.15584e+06	1.90603e+06	3.42272e+06	1.30906e+06	1.56275e+06	1.52465e+06	1.5728e+06	1.58264e+06	6.98015e+06	7.01142e+06	3.96034e+06	4.21777e+06	2.33656e+06	3.08625e+06	2.36567e+06	1.98106e+06	5.6311e+06	3.2232e+06	0.548653	-0.866034	0.0077009	0.85	1.18424	down
Com_945_neg	Glu-Gln	C10 H17 N3 O6	275.111	1.458	274.104	No results	Full match	No results	2.83613e+07	2.3753e+07	2.32454e+07	4.36137e+07	2.17907e+07	2.64605e+07	4.23941e+07	3.58352e+07	4.29443e+07	2.08636e+07	5.72668e+07	4.47845e+07	4.48754e+07	4.94589e+07	4.99112e+07	5.64068e+07	6.4887e+07	6.71314e+07	6.23067e+07	6.26746e+07	0.552546	-0.855833	4.4994e-05	1	1.66504	down
Com_6242_neg	LPE 19:0	C24 H50 N O7 P	495.332	10.306	494.325	No results	Full match	Full match	2.40015e+06	2.07908e+06	1.54556e+06	2.11309e+06	2.48371e+06	1.5795e+06	1.99696e+06	1.14205e+06	2.75244e+06	1.9044e+06	4.56676e+06	3.14604e+06	3.48039e+06	4.87131e+06	3.21038e+06	3.94858e+06	3.54355e+06	3.02795e+06	3.67426e+06	2.41047e+06	0.557333	-0.843389	2.78639e-05	0.98	1.63577	down
Com_7547_neg	Lysopc 14:0	C22 H46 N O7 P	467.3	9.445	466.293	No results	No results	Full match	1.58518e+06	1.85264e+06	1.04598e+06	1.2509e+06	1.47702e+06	1.2523e+06	787487	1.41874e+06	763370	1.42146e+06	3.25547e+06	3.30866e+06	1.78155e+06	2.47491e+06	2.01274e+06	1.73719e+06	1.97609e+06	1.82128e+06	3.2548e+06	1.20629e+06	0.563104	-0.828527	0.000853319	0.9	1.40159	down
Com_10207_neg	5-Methyluridine	C10 H14 N2 O6	258.085	3.815	257.078	No results	No results	Full match	650439	583380	749574	316138	807580	638762	311611	617838	459846	611046	1.58468e+06	1.17621e+06	1.0029e+06	921356	1.16875e+06	825829	916888	831654	1.11201e+06	475482	0.573717	-0.80159	0.00113281	0.93	1.37638	down
Com_3914_neg	PC (15:0/22:6)	C45 H78 N O8 P	837.551	11.877	836.544	No results	Invalid mass	No results	5.02046e+06	6.49623e+06	4.06654e+06	2.85051e+06	2.71759e+06	1.77328e+06	3.19175e+06	8.3125e+06	2.17985e+06	4.81161e+06	5.94812e+06	8.19133e+06	3.0414e+06	6.95067e+06	6.44383e+06	6.77782e+06	1.08165e+07	8.58762e+06	6.88494e+06	8.20557e+06	0.576501	-0.794605	0.00473487	0.85	1.24862	down
Com_7270_neg	2-Methylbutyl beta-D-glucopyranoside	C11 H22 O6	296.147	5.138	295.14	Invalid mass	No results	No results	765597	762425	475067	977684	557909	484571	2.64983e+06	493088	993271	638479	588310	733191	2.09092e+06	1.96139e+06	1.57084e+06	1.66653e+06	1.77105e+06	1.76293e+06	1.05819e+06	2.00875e+06	0.57835	-0.789985	0.0103414	0.81	1.15562	down
Com_2642_neg	LPS 20:3	C26 H46 N O9 P	547.29	10.279	546.284	No results	Full match	No results	7.97969e+06	5.30992e+06	8.69205e+06	1.23446e+07	2.95983e+06	1.45379e+07	7.81022e+06	2.19567e+06	4.10581e+06	2.01179e+06	8.00753e+06	7.84086e+06	1.04533e+07	1.86872e+07	1.75948e+07	1.60636e+07	1.10611e+07	1.26058e+07	6.19446e+06	8.86013e+06	0.578923	-0.788556	0.0161832	0.81	1.10724	down
Com_5759_neg	(S)-beta-Aminoisobutyric Acid	C4 H9 N O2	103.063	1.383	102.056	No results	No results	Full match	2.0368e+06	2.41208e+06	2.35539e+06	2.73686e+06	2.53145e+06	2.32231e+06	3.09523e+06	1.28909e+06	2.34199e+06	1.14087e+06	3.2719e+06	4.86483e+06	3.41792e+06	4.141e+06	3.37916e+06	5.06998e+06	2.54443e+06	3.52535e+06	3.22976e+06	4.85042e+06	0.581335	-0.782559	0.000321852	0.98	1.49301	down
Com_311_neg	Hippuric acid	C9 H9 N O3	179.058	5.461	178.05	Full match	Full match	Full match	5.47462e+07	8.79899e+07	8.60425e+07	3.07536e+07	8.90341e+07	8.553e+07	2.48557e+08	1.49309e+08	3.11447e+07	2.1924e+07	1.91394e+08	1.64437e+08	9.88917e+07	1.02002e+08	1.80229e+08	1.87976e+08	1.60801e+08	1.47071e+08	1.50181e+08	1.38285e+08	0.581772	-0.781474	0.0108647	0.86	1.19824	down
Com_10311_neg	Ergothioneine	C9 H15 N3 O2 S	229.09	5.235	228.082	No results	No results	Full match	336012	605264	739123	344143	922992	589275	141177	758390	219144	397023	667044	472947	1.4815e+06	1.41015e+06	715263	658038	784948	977389	648194	832119	0.584271	-0.77529	0.0133609	0.81	1.13821	down
Com_4210_neg	Phosphoethanolamine	C2 H8 N O4 P	141.019	1.373	140.011	No results	No results	Full match	3.038e+06	2.81088e+06	3.10426e+06	4.44988e+06	2.5387e+06	2.53711e+06	5.13534e+06	1.75534e+06	1.86326e+06	1.40756e+06	5.13545e+06	6.98008e+06	2.84927e+06	3.64726e+06	2.34916e+06	4.32901e+06	4.16719e+06	5.96609e+06	5.19735e+06	8.24334e+06	0.58612	-0.770731	0.00667111	0.83	1.19535	down
Com_596_neg	LPS 18:2	C24 H44 N O9 P	521.274	9.064	520.267	No results	Full match	No results	4.41593e+07	4.72082e+07	6.82751e+07	1.00719e+08	2.54756e+07	1.33656e+08	4.26739e+07	2.16291e+07	5.68799e+07	4.0779e+07	6.1487e+07	1.19845e+08	1.29039e+08	1.34903e+08	5.87872e+07	1.26204e+08	1.28484e+08	8.36747e+07	6.31915e+07	8.22644e+07	0.58859	-0.764665	0.00894192	0.83	1.1792	down
Com_271_neg	LPA 20:4	C23 H39 O7 P	458.243	8.856	457.236	No results	Full match	No results	1.36443e+08	1.03137e+08	1.44522e+08	2.67704e+08	6.88405e+07	1.62502e+08	7.29967e+07	6.4783e+07	9.0758e+07	7.21454e+07	1.50254e+08	1.89248e+08	2.45508e+08	1.20812e+08	2.65259e+08	4.10213e+08	1.68141e+08	2.03086e+08	9.1502e+07	1.59731e+08	0.590807	-0.759242	0.0127701	0.82	1.11513	down
Com_9357_neg	Pro-Leu	C11 H20 N2 O3	228.147	5.194	227.14	No results	No results	Full match	966027	899878	981697	503051	837369	1.44764e+06	444254	498183	423618	694051	2.01686e+06	1.1644e+06	1.67522e+06	2.00114e+06	1.30516e+06	1.56997e+06	800014	471540	1.34098e+06	567364	0.595987	-0.746647	0.0291638	0.78	1.00069	down
Com_1316_neg	2-(acetylamino)-3-(1H-indol-3-yl)propanoic acid	C13 H14 N2 O3	246.1	5.693	245.093	Full match	Full match	Full match	1.29095e+07	6.68903e+06	1.08615e+07	1.64584e+07	1.22183e+07	5.32327e+06	1.36228e+07	8.8732e+06	1.51444e+07	4.9819e+06	1.06312e+07	1.81249e+07	1.21257e+07	1.48522e+07	8.73493e+06	1.12677e+07	1.94633e+07	2.36951e+07	1.87966e+07	4.14022e+07	0.597912	-0.741995	0.0241981	0.75	1.02437	down
Com_2615_neg	N-Acetyl-aspartic acid	C6 H9 N O5	175.048	1.944	174.04	No results	No results	Full match	4.14739e+06	5.3168e+06	5.54637e+06	4.87991e+06	5.17745e+06	3.83882e+06	8.6503e+06	4.10883e+06	4.96761e+06	3.40638e+06	6.30679e+06	1.06074e+07	4.7376e+06	7.73306e+06	4.47369e+06	8.81768e+06	5.43021e+06	9.5381e+06	9.42785e+06	1.64496e+07	0.599122	-0.739078	0.00735158	0.84	1.20174	down
Com_762_neg	LPC 20:5	C28 H48 N O7 P	587.322	8.406	586.315	No results	Invalid mass	No results	2.64231e+07	3.34696e+07	5.76362e+07	3.38532e+07	5.76048e+07	2.80479e+07	8.18053e+06	3.30647e+07	3.36782e+07	3.03651e+07	4.73463e+07	4.34844e+07	9.84865e+07	8.91757e+07	4.80553e+07	4.94649e+07	4.44927e+07	4.68588e+07	4.50387e+07	5.44219e+07	0.603931	-0.727545	0.0113923	0.84	1.16372	down
Com_3149_neg	cis-Aconitic acid	C6 H6 O6	174.016	1.473	173.009	No results	No results	Full match	6.51899e+06	4.54661e+06	9.10326e+06	4.62912e+06	8.11036e+06	5.56803e+06	8.57962e+06	7.10919e+06	9.2273e+06	7.87728e+06	1.23605e+07	1.4337e+07	1.15739e+07	1.27883e+07	1.55148e+07	1.01727e+07	1.09613e+07	1.01935e+07	8.5531e+06	1.10871e+07	0.606333	-0.721817	0.000108576	0.97	1.57477	down
Com_702_neg	PC (17:0/20:4)	C45 H82 N O8 P	795.578	11.94	794.567	No results	Full match	No results	5.73583e+07	3.15505e+07	4.48208e+07	2.20613e+07	1.51368e+07	6.33471e+07	1.60426e+07	2.0423e+07	5.76001e+07	2.71143e+07	7.48968e+07	4.75612e+07	5.33771e+07	5.44252e+07	4.39783e+07	2.33013e+07	6.05302e+07	1.12894e+08	7.49813e+07	3.99913e+07	0.606644	-0.721078	0.021842	0.76	1.04379	down
Com_3055_neg	PE (18:0e/22:6)	C45 H80 N O7 P	777.568	11.939	776.56	No results	Full match	No results	1.04577e+07	7.42521e+06	8.59004e+06	6.27669e+06	5.03498e+06	7.24087e+06	3.74501e+06	4.97681e+06	8.83872e+06	6.87611e+06	1.18956e+07	1.0665e+07	7.19658e+06	8.63118e+06	1.23223e+07	1.23537e+07	1.03268e+07	1.47801e+07	1.61685e+07	9.34372e+06	0.611014	-0.710723	0.000803737	0.91	1.41201	down
Com_6156_neg	Indole-3-acrylic acid	C11 H9 N O2	141.058	5.226	140.05	Invalid mass	No results	No results	1.51631e+06	2.25837e+06	3.08443e+06	1.3627e+06	2.91477e+06	2.19205e+06	454873	2.55506e+06	1.5032e+06	1.56612e+06	2.55954e+06	2.1349e+06	4.9865e+06	4.97174e+06	2.98928e+06	2.70786e+06	3.03724e+06	2.60371e+06	3.07409e+06	2.66394e+06	0.611681	-0.709149	0.012842	0.84	1.15539	down
Com_1394_neg	SM (d14:2/22:0)	C41 H81 N2 O6 P	774.589	10.465	773.582	No results	Invalid mass	No results	1.64068e+07	2.33907e+07	3.02394e+07	8.79176e+06	1.2369e+07	1.94997e+07	4.59605e+06	1.24839e+07	3.58563e+07	8.34823e+06	4.56833e+07	2.77943e+07	1.42037e+07	2.70283e+07	3.94827e+07	2.57126e+07	2.78065e+07	2.50805e+07	2.36628e+07	2.10575e+07	0.619727	-0.690296	0.0187006	0.8	1.09381	down
Com_4149_neg	D-Glucarate	C6 H10 O8	210.038	1.423	209.03	No results	No results	Full match	2.67204e+06	5.13093e+06	3.43527e+06	2.76921e+06	4.24301e+06	4.56714e+06	5.96881e+06	3.83794e+06	1.94522e+06	1.88042e+06	4.00659e+06	5.84637e+06	5.19994e+06	6.50827e+06	3.10937e+06	8.58063e+06	4.15739e+06	6.21774e+06	5.90781e+06	8.45819e+06	0.628531	-0.669943	0.00770703	0.83	1.18357	down
Com_5494_neg	SM (d14:2/21:0)	C40 H79 N2 O6 P	760.574	11.924	759.567	No results	Invalid mass	No results	3.27008e+06	3.69302e+06	2.25649e+06	1.47586e+06	1.72808e+06	2.00594e+06	984520	4.59325e+06	2.32953e+06	3.01756e+06	4.97085e+06	3.59505e+06	1.35328e+06	3.78215e+06	2.89519e+06	4.55496e+06	4.8361e+06	6.33468e+06	4.29765e+06	3.59988e+06	0.630394	-0.665674	0.0241561	0.8	1.02575	down
Com_3488_neg	Uridine monophosphate (UMP)	C9 H13 N2 O9 P	324.039	5.226	323.031	Invalid mass	No results	No results	2.40887e+06	6.76044e+06	8.547e+06	1.87309e+06	9.54152e+06	5.85173e+06	2.46453e+06	5.34464e+06	1.549e+06	1.99163e+06	1.13255e+07	6.23772e+06	1.24279e+07	9.32477e+06	5.97097e+06	5.94377e+06	4.69171e+06	4.77148e+06	7.97349e+06	4.61313e+06	0.632262	-0.661405	0.0290845	0.73	1.02989	down
Com_1935_neg	N-Acetyl-α-D-glucosamine 1-phosphate	C8 H16 N O9 P	301.056	1.44	300.049	Full match	Full match	Full match	1.3279e+07	9.42787e+06	6.09516e+06	9.81287e+06	7.46136e+06	6.16716e+06	1.42111e+07	5.03326e+06	1.05571e+07	7.42389e+06	1.27693e+07	1.71155e+07	1.1566e+07	1.2433e+07	1.13001e+07	1.9859e+07	7.31145e+06	1.15094e+07	1.0647e+07	2.52322e+07	0.640237	-0.643321	0.0109564	0.81	1.13749	down
Com_3748_neg	3-Methylindole	C9 H9 N	131.073	5.225	130.066	No results	No results	Full match	4.48556e+06	6.53841e+06	7.79032e+06	4.09476e+06	7.51518e+06	5.54465e+06	907155	6.67595e+06	3.72821e+06	4.29331e+06	6.37404e+06	4.99988e+06	1.12991e+07	1.07124e+07	7.99136e+06	7.30255e+06	7.79493e+06	8.00423e+06	7.47482e+06	6.54577e+06	0.656995	-0.606045	0.0306801	0.84	1.03739	down
Com_3797_neg	Gibberellin A7	C19 H22 O5	330.147	6.36	329.139	Full match	No results	No results	972896	548278	496325	959481	850002	783749	8.11377e+06	512441	917724	824709	2.1069e+06	2.327e+06	1.7515e+06	2.84369e+06	2.22381e+06	2.57093e+06	1.8719e+06	2.28861e+06	1.67357e+06	2.92279e+06	0.66337	-0.592113	0.00790099	0.9	1.26694	down
Com_3541_neg	4-(octyloxy)benzoic acid	C15 H22 O3	250.157	6.945	249.149	Full match	No results	No results	1.04484e+07	7.86906e+06	5.81528e+06	9.24446e+06	5.95482e+06	7.83638e+06	7.95753e+06	8.73194e+06	1.01003e+07	5.09461e+06	4.37718e+06	3.72541e+06	4.90907e+06	5.23998e+06	6.02673e+06	4.71739e+06	6.34602e+06	6.3236e+06	4.2906e+06	4.78499e+06	1.55797	0.639665	0.000316416	0.9	1.4918	up
Com_23_neg	LPC 18:1	C26 H52 N O7 P	567.353	9.484	566.346	No results	Invalid mass	No results	4.51549e+09	4.54075e+09	5.18154e+09	4.93419e+09	4.77888e+09	4.4514e+09	3.5735e+09	4.85163e+09	4.89023e+09	4.79307e+09	3.17358e+09	3.04808e+09	3.3457e+09	3.43372e+09	2.74179e+09	3.04199e+09	2.72266e+09	2.6333e+09	2.874e+09	2.10381e+09	1.59728	0.67562	1.96951e-07	1	1.82951	up
Com_9373_neg	LPE 14:0	C19 H40 N O7 P	425.254	8.38	424.246	No results	Full match	Full match	1.3977e+06	1.84133e+06	1.47599e+06	1.22006e+06	1.77817e+06	1.4345e+06	404746	996665	1.29793e+06	1.3119e+06	792900	1.03461e+06	1.06034e+06	924931	1.0071e+06	841658	638890	455919	749668	728180	1.59809	0.676349	0.0158768	0.87	1.11577	up
Com_9224_neg	LPE 22:0	C27 H56 N O7 P	537.379	11.578	536.372	No results	Full match	No results	1.15909e+06	811150	773884	1.00659e+06	723437	656857	1.51357e+06	744979	1.39498e+06	1.09006e+06	518781	622694	605194	632555	623370	616353	775361	572408	678262	452247	1.61952	0.695568	0.000693663	0.95	1.47509	up
Com_472_neg	Lauric acid ethyl ester	C14 H28 O2	228.209	9.397	227.201	Full match	No results	Full match	1.1903e+08	1.74686e+08	1.06078e+08	1.34441e+08	9.67929e+07	1.82046e+08	5.21217e+07	1.45132e+08	1.45626e+08	1.54353e+08	8.3062e+07	9.1559e+07	1.03662e+08	8.35313e+07	1.1639e+08	7.00701e+07	6.78178e+07	8.65026e+07	5.62964e+07	4.5646e+07	1.62865	0.703674	0.00509506	0.88	1.23407	up
Com_114_neg	LPE 20:4	C25 H44 N O7 P	501.285	8.851	500.278	No results	Full match	No results	6.59485e+08	4.17731e+08	3.8785e+08	9.61823e+08	3.9722e+08	4.36486e+08	3.39289e+08	5.006e+08	1.2053e+09	5.76232e+08	3.41833e+08	3.63402e+08	3.73869e+08	3.94852e+08	3.30142e+08	3.79664e+08	2.66888e+08	2.83557e+08	3.53395e+08	4.91673e+08	1.64335	0.716643	0.0115012	0.88	1.17442	up
Com_835_neg	LPC 22:4	C30 H54 N O7 P	617.369	9.567	616.361	No results	Invalid mass	No results	7.0686e+07	7.8335e+07	6.03541e+07	3.21604e+07	6.00251e+07	8.52342e+07	4.48918e+07	7.25526e+07	2.74426e+07	6.40057e+07	4.27819e+07	2.94015e+07	2.28869e+07	2.54213e+07	3.19989e+07	3.98367e+07	4.74201e+07	4.5091e+07	3.82667e+07	3.734e+07	1.65264	0.724777	0.00490412	0.84	1.2556	up
Com_5166_neg	Linolelaidic Acid (C18:2N6T)	C18 H32 O2	280.24	9.596	279.233	No results	No results	Full match	3.69062e+06	5.59154e+06	4.16011e+06	4.41463e+06	4.10575e+06	6.61754e+06	2.14675e+06	4.37893e+06	5.87605e+06	6.29341e+06	3.12216e+06	3.74021e+06	3.13984e+06	3.0585e+06	3.284e+06	2.79558e+06	2.26539e+06	2.85434e+06	2.37752e+06	1.62029e+06	1.673	0.742437	0.00141079	0.9	1.37007	up
Com_674_neg	FAHFA (18:1/20:3)	C38 H66 O4	586.493	10.45	585.486	No results	Invalid mass	No results	9.83677e+07	9.64805e+07	6.26397e+07	6.26832e+07	6.57556e+07	8.5513e+07	2.75051e+07	8.04578e+07	7.84855e+07	7.04161e+07	2.70685e+07	2.89026e+07	5.34366e+07	6.05211e+07	9.23372e+07	4.03888e+07	3.84736e+07	5.01848e+07	2.49691e+07	1.41805e+07	1.69191	0.758653	0.00966627	0.86	1.16278	up
Com_5875_neg	AcylGlcADG (14:0-18:1-14:0)	C55 H100 O12	952.702	10.471	951.694	No results	Invalid mass	No results	4.3753e+06	5.00026e+06	2.13947e+06	1.65981e+06	2.94339e+06	3.11253e+06	1.23182e+06	2.51035e+06	1.82782e+06	2.35684e+06	2.05784e+06	1.9872e+06	1.47105e+06	1.29711e+06	3.33087e+06	1.52197e+06	1.13852e+06	1.75685e+06	701265	531966	1.71942	0.78192	0.0160486	0.81	1.08832	up
Com_1066_neg	N-acetyl-D-glucosamine	C8 H15 N O6	221.089	1.453	256.059	No results	No results	Full match	2.07029e+07	2.18967e+07	1.8673e+07	2.82902e+07	1.76434e+07	2.08361e+07	4.5783e+07	1.50532e+07	2.36195e+07	1.67061e+07	1.27234e+07	1.32308e+07	1.0264e+07	1.44343e+07	1.32198e+07	1.53263e+07	1.41883e+07	1.31736e+07	1.18367e+07	1.37014e+07	1.7351	0.795017	0.000572078	0.99	1.52343	up
Com_533_neg	Cytidine	C9 H13 N3 O5	197.081	1.389	196.074	Invalid mass	No results	No results	5.74239e+07	1.34225e+08	1.4433e+08	3.99594e+07	1.53422e+08	1.32181e+08	9.51362e+07	6.00672e+07	3.90534e+07	6.27175e+07	5.98485e+07	6.49316e+07	6.32627e+07	6.01183e+07	7.04786e+07	6.52728e+07	3.64849e+07	3.45457e+07	4.73361e+07	2.34567e+07	1.7471	0.804966	0.0294993	0.71	1.01364	up
Com_239_neg	11(E)-Eicosenoic Acid	C20 H38 O2	310.287	11.264	309.28	Full match	No results	Full match	3.17971e+08	4.08246e+08	3.2868e+08	3.84546e+08	4.13887e+08	3.46214e+08	2.23487e+08	2.70194e+08	4.02892e+08	4.01291e+08	1.51458e+08	1.84935e+08	2.91356e+08	2.94226e+08	2.82347e+08	2.43064e+08	1.29093e+08	1.50503e+08	1.631e+08	9.99422e+07	1.75747	0.8135	0.000525496	0.93	1.48319	up
Com_885_neg	3-Hydroxy-3-methylglutaric acid	C6 H10 O5	162.052	3.036	161.045	Full match	Full match	No results	3.00442e+07	3.87617e+07	2.24935e+07	7.3343e+07	2.56604e+07	2.09681e+07	3.72535e+07	4.22751e+07	8.15633e+07	5.78483e+07	3.203e+07	2.28685e+07	2.39951e+07	1.396e+07	1.92176e+07	2.63768e+07	1.83531e+07	1.91693e+07	3.54114e+07	3.14872e+07	1.77137	0.824866	0.0119284	0.81	1.14549	up
Com_11856_neg	Sorbitan monostearate	C24 H46 O6	430.327	11.264	429.319	Invalid mass	No results	No results	420674	755381	488116	607095	663910	459821	517341	318092	588698	479876	297719	331583	345712	487942	435815	374893	124037	184009	262552	110722	1.79324	0.84257	0.0027557	0.91	1.33825	up
Com_11892_neg	5-(acetylamino)-2-[(2-carboxyphenyl)thio]benzoic acid	C16 H13 N O5 S	331.053	4.914	330.046	Invalid mass	No results	No results	683053	418265	251706	755771	331123	297403	249626	384315	683016	779346	231333	342701	231197	386752	311512	302634	209130	201684	194669	233339	1.82749	0.869864	0.00574142	0.85	1.24848	up
Com_6972_neg	PE (20:4/20:4)	C45 H74 N O8 P	787.515	11.679	786.508	No results	Full match	No results	1.6643e+06	3.30029e+06	1.55552e+06	1.36529e+06	3.6781e+06	1.38466e+06	961133	1.86837e+06	904543	3.59767e+06	1.99281e+06	758048	667343	1.88458e+06	1.13871e+06	1.16455e+06	1.02112e+06	818329	736831	836423	1.84049	0.88009	0.0138615	0.8	1.11473	up
Com_7495_neg	PC (2:0/16:1)	C26 H50 N O8 P	581.332	8.162	580.326	No results	Invalid mass	No results	2.03995e+06	1.08167e+06	1.31077e+06	3.61131e+06	1.47813e+06	1.15738e+06	1.69063e+06	505981	3.50136e+06	2.39995e+06	1.29619e+06	904794	941241	994275	1.05408e+06	1.13982e+06	1.2213e+06	985373	861536	786132	1.84365	0.882567	0.0320287	0.85	1.03385	up
Com_1188_neg	D-Threose	C4 H8 O4	120.042	1.883	119.035	No results	No results	Full match	1.16703e+07	2.44502e+07	1.81271e+07	3.5776e+07	1.93746e+07	2.43135e+07	3.95592e+07	1.08395e+07	3.47462e+07	1.0905e+07	1.35595e+07	1.54436e+07	1.05362e+07	1.09301e+07	1.06075e+07	1.5002e+07	9.53255e+06	9.82062e+06	1.12025e+07	1.08096e+07	1.95635	0.968162	0.00505686	0.87	1.29482	up
Com_12_neg	Elaidic acid	C18 H34 O2	282.256	10.454	281.248	Full match	No results	No results	8.38067e+09	7.61861e+09	5.22135e+09	8.03031e+09	5.34963e+09	8.21663e+09	2.86361e+09	7.36503e+09	8.06272e+09	8.85496e+09	2.62137e+09	2.69447e+09	4.32425e+09	4.88198e+09	6.00973e+09	3.47799e+09	3.23002e+09	4.15709e+09	2.51779e+09	1.6904e+09	1.96499	0.974519	0.000465242	0.92	1.44787	up
Com_206_neg	8Z,11Z,14Z-Eicosatrienoic acid	C20 H34 O2	306.256	10.334	305.248	Full match	No results	Full match	4.3525e+08	3.82627e+08	2.22772e+08	3.13984e+08	3.45422e+08	3.16828e+08	1.65259e+08	3.06088e+08	3.14832e+08	3.31623e+08	1.34296e+08	1.27281e+08	2.14934e+08	2.27183e+08	2.21335e+08	1.54777e+08	1.07073e+08	1.40464e+08	1.16461e+08	1.02564e+08	2.02713	1.01944	2.85594e-05	0.96	1.62388	up
Com_148_neg	LPE 18:2	C23 H44 N O7 P	477.285	8.909	476.278	No results	Full match	Full match	3.54555e+08	2.49462e+08	3.52437e+08	7.10393e+08	3.88625e+08	2.49535e+08	2.61006e+08	4.09813e+08	8.16958e+08	3.83253e+08	2.04596e+08	1.7044e+08	2.89581e+08	2.9344e+08	2.09503e+08	1.74519e+08	1.58836e+08	1.51877e+08	1.97079e+08	2.03864e+08	2.03339	1.02388	0.000553831	0.94	1.47566	up
Com_3004_neg	17(S)-HpDHA	C22 H32 O4	396.214	6.882	395.207	Invalid mass	No results	No results	4.53794e+06	4.06813e+06	8.47885e+06	4.03238e+06	9.37896e+06	4.039e+06	1.13989e+07	3.7549e+06	3.92983e+06	3.0497e+06	1.90911e+06	2.21266e+06	2.32272e+06	2.774e+06	2.46413e+06	3.55407e+06	3.03101e+06	4.73649e+06	2.80695e+06	1.85459e+06	2.04833	1.03445	0.00160246	0.92	1.3704	up
Com_825_neg	Prostaglandin K2	C20 H30 O5	332.199	7.278	331.191	Invalid mass	No results	No results	3.22603e+07	3.47269e+07	3.26633e+07	4.33605e+07	3.35372e+07	2.90065e+07	6.48537e+07	7.01106e+06	4.15212e+07	1.05123e+07	8.55898e+06	8.68732e+06	1.87129e+07	1.68945e+07	1.64333e+07	1.72966e+07	2.6731e+07	2.39708e+07	9.12934e+06	1.26941e+07	2.07061	1.05006	0.0209682	0.83	1.06043	up
Com_1498_neg	MGDG (22:0/18:1)	C49 H92 O10	900.687	10.448	899.68	No results	Invalid mass	No results	2.91028e+07	3.61864e+07	3.36374e+07	4.2767e+07	3.52092e+07	3.95763e+07	1.49616e+07	3.51605e+07	3.36884e+07	4.21115e+07	1.29259e+07	1.21672e+07	2.44742e+07	1.69491e+07	3.34537e+07	1.51879e+07	1.64164e+07	2.02295e+07	8.49163e+06	4.46331e+06	2.0782	1.05533	0.00115363	0.93	1.41542	up
Com_1435_neg	LPE 20:3	C25 H46 N O7 P	503.301	9.22	502.293	No results	Full match	No results	9.36856e+06	2.38094e+07	1.16317e+07	2.95937e+07	4.05619e+07	2.28961e+07	1.49923e+07	2.35127e+07	3.42052e+07	2.18001e+07	1.1477e+07	1.02558e+07	1.35665e+07	1.47617e+07	9.5372e+06	8.58402e+06	8.24559e+06	6.04441e+06	1.27679e+07	1.439e+07	2.1196	1.08379	0.00107439	0.89	1.40767	up
Com_1709_neg	LPE 20:1	C25 H50 N O7 P	507.332	10.187	506.325	No results	Full match	No results	1.94693e+07	2.52228e+07	2.18517e+07	1.6414e+07	3.26924e+07	2.68622e+07	1.29274e+07	1.79349e+07	2.3082e+07	5.01554e+06	1.23623e+07	1.07674e+07	9.36365e+06	1.0757e+07	9.85319e+06	2.99276e+06	8.87866e+06	8.64763e+06	1.0199e+07	6.94875e+06	2.21958	1.15029	0.00214772	0.91	1.33024	up
Com_10649_neg	Glycolithocholic acid	C26 H43 N O4	433.319	7.393	432.312	No results	No results	Full match	484958	1.22905e+06	380519	234855	686099	942529	118457	830140	256145	280438	164643	175601	359148	210495	174811	148564	130172	134882	130173	815150	2.22749	1.15542	0.0180543	0.81	1.08685	up
Com_653_neg	S-Sulfo-L-cysteine	C3 H7 N O5 S2	200.976	1.429	199.969	No results	Full match	Full match	1.09277e+07	1.61671e+07	1.60398e+07	6.42327e+07	1.47128e+07	2.35048e+07	8.77484e+07	2.12926e+07	6.226e+07	1.66153e+07	1.06981e+07	1.3299e+07	1.45422e+07	1.55767e+07	7.75435e+06	1.21406e+07	9.51916e+06	1.09511e+07	1.76077e+07	3.52893e+07	2.26289	1.17817	0.0299953	0.82	1.01245	up
Com_6586_neg	OxPE (18:0-22:5+1O(1Cyc))	C45 H78 N O9 P	807.538	9.83	806.531	No results	Full match	No results	3.71082e+06	4.07818e+06	1.10115e+06	1.85965e+06	1.2833e+06	2.66103e+06	1.96969e+06	2.057e+06	935971	3.37174e+06	565577	1.31467e+06	1.00026e+06	890855	1.80417e+06	1.27144e+06	1.23793e+06	489327	1.01337e+06	518151	2.27875	1.18824	0.00166695	0.88	1.34317	up
Com_82_neg	Glycoursodeoxycholic acid	C26 H43 N O5	449.314	6.642	448.307	Full match	No results	Full match	2.26269e+08	1.15478e+09	6.73937e+08	9.81988e+07	7.81818e+08	1.06169e+09	1.355e+08	6.88146e+08	9.06667e+07	3.55462e+08	3.13731e+07	3.51951e+07	1.0231e+08	1.17794e+08	5.27411e+07	4.90802e+07	9.61287e+07	9.78867e+07	4.13488e+08	1.2823e+09	2.31158	1.20888	0.0183162	0.79	1.08541	up
Com_1947_neg	D-Glucosyl-beta-1,1-N-palmitoyl-D-erythro-sphingosine	C40 H77 N O8	699.565	11.685	698.558	Full match	Full match	No results	8.84874e+06	1.71157e+07	6.19534e+06	5.9148e+06	1.07855e+07	6.37365e+06	3.31278e+06	3.09665e+07	2.42307e+06	1.54096e+07	1.08903e+07	2.86865e+06	2.78583e+06	2.6149e+06	4.23184e+06	4.6767e+06	4.77483e+06	4.67275e+06	5.12652e+06	3.67308e+06	2.31771	1.2127	0.0308542	0.78	1.00896	up
Com_4222_neg	L-beta-Imidazolelactic acid	C6 H8 N2 O3	156.053	1.443	155.046	No results	No results	Full match	1.92892e+06	2.58614e+06	3.30729e+06	5.32244e+06	3.25741e+06	1.88825e+06	6.92389e+06	2.64519e+06	4.05151e+06	1.85427e+06	1.60908e+06	1.37489e+06	1.69327e+06	1.36481e+06	1.32796e+06	1.29841e+06	1.30736e+06	1.24043e+06	1.34696e+06	1.91575e+06	2.33203	1.22159	0.000357269	0.98	1.57205	up
Com_30_neg	LPE 18:0	C23 H48 N O7 P	481.316	10.038	480.309	No results	Full match	Full match	2.93991e+09	2.56947e+09	1.57157e+09	2.50732e+09	1.76859e+09	2.39783e+09	2.44719e+09	1.64122e+09	3.17769e+09	2.8027e+09	1.04293e+09	9.84918e+08	1.04678e+09	9.83068e+08	1.23153e+09	1.18973e+09	9.61522e+08	8.53925e+08	1.07202e+09	6.75628e+08	2.37237	1.24633	1.37323e-07	1	1.84326	up
Com_11516_neg	Hematoxylin	C16 H14 O6	302.079	5.848	301.071	Full match	No results	No results	335993	613353	310282	1.04531e+06	391419	554267	591498	939175	997592	248903	207803	195951	215974	679323	169805	196479	196388	207218	244146	193796	2.4045	1.26574	0.000641675	0.93	1.43235	up
Com_2524_neg	Azelaic acid	C9 H16 O4	188.105	5.34	187.097	Full match	No results	Full match	2.79039e+06	2.60094e+06	2.06885e+06	3.02304e+06	2.45307e+06	2.67357e+06	1.45684e+07	1.56291e+06	3.19643e+06	1.36964e+06	1.15882e+06	1.36904e+06	1.59635e+06	1.7719e+06	1.44933e+06	1.1969e+06	1.41027e+06	1.73241e+06	1.36941e+06	1.7027e+06	2.46032	1.29884	0.0109006	0.9	1.21232	up
Com_2903_neg	6-Sialyllactose	C23 H39 N O19	633.211	1.471	632.204	No results	No results	Full match	3.04189e+06	3.90394e+06	2.11945e+06	2.02255e+06	2.48346e+06	3.94392e+06	1.19234e+07	2.01542e+06	2.70544e+06	2.55564e+06	2.16016e+06	927152	859847	1.50617e+06	1.2701e+06	1.14576e+06	1.74895e+06	2.34551e+06	1.21417e+06	1.44628e+06	2.51059	1.32803	0.00103787	0.94	1.41024	up
Com_542_neg	Cortodoxone	C21 H30 O4	346.214	6.369	345.207	No results	No results	Full match	8.18399e+07	8.378e+07	1.44829e+08	1.28253e+08	1.4651e+08	1.0093e+08	1.12905e+08	1.06588e+08	1.21179e+08	9.28502e+07	6.1759e+06	8.92693e+06	1.01262e+08	1.08737e+08	3.10847e+07	3.20096e+07	3.6583e+07	4.00707e+07	1.37581e+07	6.47948e+07	2.52517	1.33638	0.00239388	0.91	1.41087	up
Com_3930_neg	LPE 22:1	C27 H54 N O7 P	535.364	10.994	534.356	No results	Full match	No results	2.54035e+06	4.43937e+06	2.10878e+06	1.43994e+06	9.87233e+06	2.35221e+06	826889	3.58034e+06	1.34809e+06	2.07531e+06	1.73757e+06	1.13346e+06	618880	997681	1.27896e+06	1.61057e+06	1.51367e+06	1.10319e+06	1.43442e+06	396271	2.58642	1.37096	0.00843135	0.85	1.18955	up
Com_495_neg	4-Hydroxy-3- methoxyphenylglycol sulfate	C9 H12 O7 S	264.03	2.706	263.023	Full match	No results	Full match	5.63961e+07	2.53833e+07	1.27946e+07	7.20114e+07	1.18859e+07	2.79355e+07	1.31035e+08	3.27109e+07	7.02935e+07	6.45534e+07	1.65724e+07	1.24725e+07	2.24318e+07	1.92707e+07	2.87878e+07	2.11398e+07	2.09191e+07	1.92977e+07	1.78092e+07	1.52269e+07	2.60406	1.38076	0.0177721	0.79	1.14944	up
Com_5681_neg	PC (2:0/16:0)	C26 H52 N O8 P	583.348	8.679	582.341	No results	Invalid mass	No results	3.5645e+06	919664	781501	6.12871e+06	908857	800151	2.61105e+06	1.06573e+06	5.08969e+06	4.12459e+06	844523	795865	1.40559e+06	1.62358e+06	980963	1.132e+06	946983	762802	595098	878794	2.60826	1.38309	0.0313408	0.72	1.0395	up
Com_1276_neg	11-keto Testosterone (CRM)	C19 H26 O3	348.193	5.822	347.186	Invalid mass	No results	No results	9.97929e+06	1.45927e+07	1.52516e+07	6.92428e+06	1.97711e+07	1.11126e+07	3.6346e+07	3.17311e+06	6.56192e+06	3.6096e+06	2.82517e+06	2.7012e+06	3.58182e+06	2.38986e+06	8.74475e+06	6.11631e+06	8.96854e+06	8.86056e+06	1.41405e+06	3.03163e+06	2.61797	1.38845	0.0109058	0.85	1.13753	up
Com_146_neg	LPE 18:1	C23 H46 N O7 P	479.301	9.445	478.293	No results	Full match	Full match	5.16026e+08	6.05793e+08	4.45638e+08	7.77731e+08	5.05812e+08	4.99099e+08	2.90711e+08	4.92132e+08	8.28248e+08	4.68691e+08	2.25853e+08	2.45311e+08	2.25701e+08	2.50012e+08	2.54121e+08	2.5901e+08	1.71437e+08	1.31921e+08	1.86188e+08	1.20983e+08	2.62245	1.39092	6.50911e-07	1	1.77511	up
Com_3_neg	D-(-)-Fructose	C6 H12 O6	180.063	1.396	179.056	Full match	Not the top hit	Full match	8.04594e+09	3.3749e+09	2.22273e+09	1.07086e+10	2.99647e+09	5.27607e+09	1.1682e+10	8.59669e+09	9.74544e+09	9.81053e+09	3.29483e+09	2.17915e+09	1.11236e+09	3.02835e+09	3.34794e+08	2.27495e+09	3.88537e+09	3.3601e+09	4.16148e+09	3.87613e+09	2.63417	1.39735	0.00473545	0.84	1.24344	up
Com_192_neg	LPE 22:6	C27 H44 N O7 P	525.285	8.799	524.278	No results	Full match	No results	4.59188e+08	2.05885e+08	1.3226e+08	3.8391e+08	1.27057e+08	2.31644e+08	2.12273e+08	1.66286e+08	5.74304e+08	3.94344e+08	1.02472e+08	1.03535e+08	9.62081e+07	1.09978e+08	8.76927e+07	1.18652e+08	8.64283e+07	7.69215e+07	1.01277e+08	1.25852e+08	2.86135	1.5167	0.000284759	1	1.59982	up
Com_8380_neg	20-Carboxy-Leukotriene B4	C20 H30 O6	366.204	6.946	365.196	No results	No results	Full match	369247	1.23406e+06	1.94519e+06	445999	2.48349e+06	1.20142e+06	717067	583976	394947	277877	282648	349155	273906	252869	357511	176685	365644	518012	373165	423724	2.86165	1.51685	0.00684032	0.87	1.26419	up
Com_666_neg	Docosatrienoic Acid	C22 H38 O2	334.287	11.019	333.28	Full match	No results	No results	6.56439e+07	8.95479e+07	6.78244e+07	2.75931e+07	1.10935e+08	4.76643e+07	1.94478e+07	5.09256e+07	2.03127e+07	3.83007e+07	2.55288e+07	1.55806e+07	2.1705e+07	2.40549e+07	2.23076e+07	2.52795e+07	1.78126e+07	1.82546e+07	1.12643e+07	4.40667e+06	2.8905	1.53132	0.000915531	0.9	1.40052	up
Com_5465_neg	N2-(2-methoxyphenyl)-5-chloro-3-methylbenzo[b]thiophene-2-sulfonamide	C16 H14 Cl N O3 S2	367.014	2.337	366.007	Invalid mass	No results	No results	4.65828e+06	1.25323e+06	944032	5.96274e+06	1.15657e+06	1.68134e+06	3.19162e+06	3.89117e+06	3.66434e+06	6.29226e+06	1.04298e+06	581605	1.02034e+06	732608	2.17501e+06	671001	2.5632e+06	1.18374e+06	882015	232160	2.94962	1.56053	0.00287352	0.88	1.29826	up
Com_4042_neg	LysoPE 18:2	C23 H44 N O7 P	477.285	8.121	476.278	No results	No results	Full match	8.60552e+06	6.98374e+06	5.24918e+06	9.2757e+06	4.8592e+06	6.52941e+06	2.98074e+06	6.29422e+06	3.75104e+06	7.49309e+06	2.79455e+06	1.46873e+06	2.59095e+06	1.98375e+06	1.46264e+06	2.63432e+06	1.50467e+06	1.81112e+06	2.10593e+06	2.38441e+06	2.99029	1.58029	8.90391e-07	1	1.78825	up
Com_1069_neg	LPC 20:3	C28 H52 N O7 P	591.353	9.402	590.346	No results	Invalid mass	No results	3.87078e+07	5.54525e+07	5.52129e+07	4.41493e+07	5.86083e+07	3.75245e+07	2.27316e+07	5.54183e+07	4.60414e+07	4.80122e+07	1.59183e+07	1.43824e+07	2.04062e+07	2.05611e+07	1.33937e+07	1.47125e+07	1.15617e+07	1.13584e+07	1.56028e+07	1.51674e+07	3.01741	1.59331	2.74791e-08	1	1.88017	up
Com_47_neg	L-Glutamic acid monosodium salt	C5 H8 N Na O4	169.035	1.386	214.033	No results	No results	Full match	1.21107e+09	1.07266e+09	7.57699e+08	1.47738e+09	9.81795e+07	8.40736e+08	1.6822e+09	1.28188e+09	1.47405e+09	1.35947e+09	5.7537e+07	5.6476e+07	3.70426e+07	3.68212e+07	8.70063e+08	7.41177e+08	6.88028e+08	5.84326e+08	4.16974e+07	6.10631e+08	3.02254	1.59576	0.00684551	0.93	1.21933	up
Com_952_neg	LPE 22:5	C27 H46 N O7 P	527.301	9.076	526.294	No results	Full match	No results	6.11322e+07	2.18518e+07	1.35237e+07	4.9397e+07	1.5508e+07	2.22903e+07	2.94962e+07	2.3077e+07	6.51451e+07	5.81781e+07	1.01187e+07	1.16759e+07	1.17329e+07	1.41732e+07	8.50325e+06	1.03568e+07	6.44831e+06	6.57655e+06	1.92552e+07	1.27024e+07	3.22386	1.68879	0.000184338	0.97	1.55719	up
Com_1301_neg	Pregnenolone	C21 H32 O2	316.242	7.891	315.234	No results	No results	Full match	6.24552e+06	9.73894e+06	4.02025e+06	8.01739e+06	4.9243e+06	8.35824e+06	4.31798e+06	5.21232e+07	7.9288e+06	1.00228e+07	3.49413e+06	3.86582e+06	5.22943e+06	2.74729e+06	4.59394e+06	4.06026e+06	2.54613e+06	3.31176e+06	2.67811e+06	2.46923e+06	3.30601	1.72509	0.00375127	0.94	1.32868	up
Com_7571_neg	Bisphenol A	C15 H16 O2	228.115	6.389	227.107	Full match	No results	Full match	2.67971e+06	1.57018e+06	2.75993e+06	1.41538e+06	3.10752e+06	1.81062e+06	2.33947e+06	734824	1.22715e+06	938472	438734	318313	330462	311485	411627	444739	1.12846e+06	1.34158e+06	302242	480355	3.37387	1.7544	2.80625e-05	0.95	1.62656	up
Com_162_neg	2-Hydroxyisocaproic Acid	C6 H12 O3	132.078	5.748	131.071	No results	No results	Full match	2.79412e+08	7.58424e+07	5.28487e+07	5.61126e+08	5.63267e+07	7.46993e+07	5.22426e+08	1.14838e+08	4.83102e+08	1.71241e+08	6.50493e+07	6.51669e+07	7.02851e+07	6.96372e+07	5.23391e+07	5.34081e+07	6.99944e+07	7.41158e+07	7.06278e+07	1.15443e+08	3.38759	1.76026	0.0190808	0.8	1.13793	up
Com_412_neg	Gluconolactone	C6 H10 O6	178.047	1.426	355.088	No results	No results	Full match	2.69389e+07	1.58473e+07	1.42085e+07	2.39612e+07	1.38629e+07	1.69908e+07	1.67882e+08	2.61426e+07	3.16332e+07	2.58249e+07	9.05193e+06	9.34348e+06	9.37346e+06	8.97608e+06	1.42228e+07	7.39557e+06	1.20889e+07	1.0867e+07	1.17793e+07	9.38642e+06	3.54483	1.82572	0.00263116	0.98	1.39917	up
Com_53_neg	all-cis-4,7,10,13,16-Docosapentaenoic acid	C22 H34 O2	330.256	10.192	329.248	Full match	No results	Full match	1.77059e+09	1.74138e+09	7.16726e+08	9.30019e+08	8.05146e+08	1.38261e+09	7.40413e+08	1.04266e+09	1.06145e+09	1.27445e+09	3.71494e+08	3.86377e+08	2.82378e+08	2.78821e+08	3.72844e+08	3.15406e+08	2.13958e+08	2.61142e+08	3.28745e+08	2.84041e+08	3.70426	1.88918	3.78472e-08	1	1.89637	up
Com_7739_neg	2,3-Dinor-TXB2	C18 H30 O6	342.204	6.392	341.196	No results	No results	Full match	1.4226e+06	2.93518e+06	1.93395e+06	2.5961e+06	1.58766e+06	2.04425e+06	1.50899e+06	1.14959e+06	1.39753e+06	969713	475204	336281	567893	463692	528066	360285	413383	499452	492476	578024	3.72141	1.89585	8.5018e-08	1	1.88899	up
Com_8421_neg	β-D-Fructose 6-phosphate	C6 H13 O9 P	260.035	6.341	259.028	Invalid mass	No results	No results	581407	639084	1.90577e+06	546442	1.92099e+06	626925	1.91624e+06	954772	690974	310444	263202	423721	220517	219598	284695	269047	233112	235466	241818	312707	3.7328	1.90026	0.000185647	0.98	1.62412	up
Com_1048_neg	23-Nordeoxycholic acid	C23 H38 O4	378.277	7.367	377.269	No results	No results	Full match	5.43023e+07	1.21283e+07	4.26734e+06	8.28125e+06	4.52902e+06	1.27111e+07	2.37166e+07	3.06691e+07	8.44376e+06	1.43541e+07	6.00677e+06	5.85961e+06	9.15377e+06	1.0143e+07	1.3237e+06	1.56141e+06	1.9045e+06	2.21184e+06	4.02079e+06	2.59266e+06	3.8725	1.95327	0.00157639	0.88	1.34779	up
Com_325_neg	Trehalose	C12 H22 O11	342.115	1.468	377.085	No results	No results	Full match	6.23219e+07	4.07527e+07	1.70499e+07	3.23005e+07	1.93024e+07	4.94683e+07	2.34853e+08	5.40986e+07	3.11648e+07	6.28905e+07	1.42427e+07	2.75979e+07	1.34139e+07	1.15308e+07	1.31695e+07	1.37814e+07	1.64553e+07	9.07682e+06	2.27139e+07	1.29373e+07	3.90011	1.96351	0.000855837	0.96	1.46957	up
Com_634_neg	gamma-Nonanolactone	C9 H16 O2	156.115	6.402	155.108	No results	No results	Full match	1.3915e+07	9.42712e+06	3.64844e+06	3.74599e+07	4.10847e+06	9.58323e+06	8.99934e+07	3.64597e+06	3.59152e+07	1.03126e+07	5.40196e+06	5.23189e+06	2.70884e+06	2.75591e+06	7.21936e+06	8.12567e+06	5.45223e+06	6.14821e+06	4.69714e+06	7.418e+06	3.95236	1.98272	0.0361634	0.76	1.01387	up
Com_203_neg	2-Hydroxy-2-methylbutanoic acid	C5 H10 O3	118.063	5.374	117.056	No results	No results	Full match	3.26845e+08	9.61118e+07	5.34333e+07	5.06727e+08	4.7411e+07	9.50714e+07	3.81315e+08	1.22477e+08	5.19802e+08	2.74033e+08	6.2098e+07	5.79253e+07	7.09674e+07	6.97934e+07	6.32427e+07	5.05008e+07	5.75989e+07	5.72231e+07	5.74855e+07	5.2607e+07	4.04247	2.01524	0.00477014	0.82	1.35142	up
Com_4851_neg	L-(+)-Arabinose	C5 H10 O5	150.053	2.785	149.045	No results	No results	Full match	3.78726e+06	1.51384e+06	406150	1.325e+06	444712	1.03636e+06	2.27909e+06	1.54484e+06	7.77064e+06	6.21347e+06	574804	389923	822317	719389	843920	674190	633710	672986	642224	507496	4.06134	2.02195	0.0110352	0.82	1.2192	up
Com_5775_neg	(3beta,9xi)-3-(beta-D-Glucopyranosyloxy)-14-hydroxycard-20(22)-enolide	C29 H44 O9	582.304	6.289	581.296	Invalid mass	No results	No results	337359	279891	231287	628679	227800	251926	553600	5.99693e+06	523480	752858	258473	241124	150157	147524	244446	254733	190970	201079	198719	447612	4.19036	2.06707	0.028976	0.85	1.04408	up
Com_4020_neg	3-Methyladipic acid	C7 H12 O4	160.073	7.07	159.066	No results	No results	Full match	533569	4.60315e+06	5.31292e+06	581407	9.54851e+06	4.74975e+06	423873	2.41474e+06	659201	863285	621389	435609	456260	519087	2.00195e+06	674460	638122	614434	587575	523618	4.198	2.0697	0.0282834	0.75	1.0644	up
Com_1202_neg	3-Hydroxybutyric acid	C4 H8 O3	104.047	3.49	103.04	Full match	Full match	Full match	1.34282e+07	3.89694e+06	3.47108e+06	4.92818e+07	4.03981e+06	3.79274e+06	5.34503e+06	3.47695e+06	5.52654e+07	1.34135e+07	3.25917e+06	2.63203e+06	3.84784e+06	3.39963e+06	3.90964e+06	2.69318e+06	4.6222e+06	4.21337e+06	2.97357e+06	5.21035e+06	4.22762	2.07985	0.0352685	0.78	1.02477	up
Com_194_neg	D-(+)-Mannose	C6 H12 O6	180.063	1.355	179.056	Full match	Not the top hit	Full match	5.24158e+07	7.05546e+07	2.64607e+07	2.16962e+08	2.47647e+07	9.04091e+07	4.01876e+08	1.58251e+08	2.13504e+08	1.72197e+08	2.26758e+07	3.1088e+07	2.32242e+07	2.64683e+07	4.13777e+07	4.11945e+07	2.75753e+07	3.49802e+07	4.09573e+07	4.57101e+07	4.25768	2.09007	0.00392592	0.84	1.34966	up
Com_92_neg	Cholic acid	C24 H40 O5	408.287	7.044	407.28	Full match	No results	Full match	6.70796e+08	1.85685e+08	1.6187e+08	1.32781e+08	1.88403e+08	1.72739e+08	2.48173e+08	1.49167e+09	1.14981e+08	2.63413e+08	4.7571e+07	4.12429e+07	1.06508e+08	1.18412e+08	4.58125e+07	4.31181e+07	7.69331e+07	6.70141e+07	9.80265e+07	1.57469e+08	4.52621	2.1783	0.000730672	0.97	1.44321	up
Com_358_neg	Prostaglandin A1 ethyl ester	C22 H36 O4	346.25	8.447	345.243	Invalid mass	No results	No results	1.39792e+08	2.51914e+08	1.97197e+08	2.00456e+07	2.36475e+08	2.15499e+08	1.19514e+07	3.42473e+07	1.54974e+07	1.06936e+08	3.6179e+07	4.95302e+07	3.76578e+07	3.2619e+07	3.89245e+07	2.40808e+07	8.31832e+06	6.43004e+06	2.27736e+07	6.45628e+06	4.67565	2.22517	0.015268	0.75	1.11939	up
Com_541_neg	DL-α-Methoxyphenylacetic acid	C9 H10 O3	120.057	5.681	119.05	Invalid mass	Invalid mass	No results	2.33147e+07	2.70858e+07	1.08639e+08	5.53654e+07	1.32725e+08	2.41106e+07	1.1538e+08	4.84644e+07	4.99259e+07	9.70831e+06	2.51909e+07	1.81135e+07	5.52796e+06	5.98962e+06	7.41191e+06	6.67265e+06	5.45506e+06	5.78681e+06	1.52289e+07	1.01503e+07	5.63567	2.49459	0.000131675	0.94	1.56148	up
Com_5965_neg	FAHFA (22:5/22:5)	C44 H66 O4	658.494	10.193	657.487	No results	Full match	No results	3.28808e+06	4.8909e+06	1.8219e+06	1.17111e+06	2.27708e+06	2.7325e+06	956031	1.31406e+06	1.78956e+06	1.65983e+06	683886	622065	441799	362312	198867	390616	139723	148038	303735	239608	6.20312	2.63299	3.579e-07	1	1.79732	up
Com_3040_neg	D-3-Phenyllactic acid	C9 H10 O3	166.062	5.658	165.055	No results	No results	Full match	3.19852e+06	2.49261e+06	1.55266e+07	4.91353e+06	1.02408e+07	4.37951e+06	9.59223e+06	5.00238e+06	7.457e+06	925837	1.95111e+06	1.60627e+06	276612	398659	509337	656107	590274	387305	1.80115e+06	1.00353e+06	6.94189	2.79533	2.6485e-05	0.96	1.63224	up
Com_2799_neg	5-Phenyl-N-(4-(trifluoromethyl)phenyl)oxazol-2-amine	C16 H11 F3 N2 O	304.079	5.185	303.072	Invalid mass	No results	No results	536820	474542	1.19112e+06	582511	1.01921e+06	464133	1.25507e+07	1.97581e+06	705046	254505	248216	276812	270444	201504	260108	272008	274123	213023	427441	380166	6.99556	2.80644	0.00706409	0.93	1.27501	up
Com_81_neg	Glycocholic acid	C26 H43 N O6	465.308	6.306	464.301	Full match	No results	No results	1.97503e+08	1.36797e+09	8.12554e+08	3.72965e+07	9.53836e+08	1.21122e+09	5.94394e+07	1.08251e+09	5.64401e+07	2.4234e+08	2.28145e+07	2.76151e+07	3.43262e+07	2.70164e+07	2.4552e+07	2.4942e+07	3.5104e+07	4.47709e+07	1.63555e+08	4.35548e+08	7.16591	2.84115	0.00291897	0.91	1.31846	up
Com_4742_neg	7-Hydroxy-4-chromone	C9 H6 O3	162.031	5.26	161.024	No results	No results	Full match	193188	164078	89517	236127	110552	618121	5.75008e+06	155348	280132	226147	199831	73924.2	103866	105854	120920	84332.4	76319.6	68311.3	80436	166371	7.24269	2.85653	0.0278311	0.87	1.06012	up
Com_1519_neg	Mevalonic acid	C6 H12 O4	148.073	3.333	147.066	No results	No results	Full match	6.7152e+06	1.16629e+06	495319	2.67286e+07	554028	1.21392e+06	2.94214e+07	2.40688e+06	2.27552e+07	4.50637e+06	562951	456670	615717	580144	1.06894e+06	761252	678728	619273	578472	1.13026e+06	13.6072	3.7663	0.00762753	0.82	1.28211	up
Com_561_neg	N-Acetylvaline	C7 H13 N O3	159.089	5.036	158.082	No results	No results	Full match	6.78115e+06	4.76614e+06	9.55942e+06	5.56962e+06	1.00345e+07	4.58761e+06	1.09719e+08	8.74966e+06	5.76781e+06	1.38592e+06	1.22064e+06	1.12548e+06	725625	779521	639581	523640	510955	488904	1.30836e+06	2.9629e+06	16.2286	4.02047	8.46136e-05	0.99	1.62035	up
Com_902_neg	Propionyl-L-carnitine	C10 H19 N O4	217.131	5.695	216.124	No results	No results	Full match	2.20185e+07	1.59492e+06	519683	6.18498e+07	405109	1.7332e+06	5.58569e+07	2.0178e+06	5.72691e+07	1.341e+07	993855	592789	1.16201e+06	1.4204e+06	1.42992e+06	1.35012e+06	1.08977e+06	1.38452e+06	1.06332e+06	2.18255e+06	17.1024	4.09613	0.0307225	0.77	1.06704	up

## Sheet: Supplementary Table 6 
MapID	MapTitle	Pvalue	x	y	n	N	EnrichDirect	MetaIDs	kegg_cpd_id
map01040	Biosynthesis of unsaturated fatty acids	0.0140643	7	7	68	129	Over	Stearic acid; Palmitic acid; Docosanoic Acid; Arachidonic acid; Docosapentaenoic acid; Arachidic acid; Docosahexaenoic acid	cpd:C01530,cpd:C00249,cpd:C08281,cpd:C00219,cpd:C16513,cpd:C06425,cpd:C06429
map04977	Vitamin digestion and absorption	0.0594885	5	5	68	129	Over	Ascorbic acid; Biocytin; TPP; Flavin Adenine Dinucleotide; Menaquinone	cpd:C00072,cpd:C05552,cpd:C00068,cpd:C00016,cpd:C00828
map00280	Valine, leucine and isoleucine degradation	0.121373	4	4	68	129	Over	acetoacetate; 3-Methyl-2-oxobutanoic acid; TPP; Methylmalonate	cpd:C00164,cpd:C00141,cpd:C00068,cpd:C02170
map04913	Ovarian steroidogenesis	0.211912	5	6	68	129	Over	Prostaglandin F2alpha; Arachidonic acid; Estradiol; 17α-Hydroxypregnenolone; 2-Hydroxyestradiol	cpd:C00639,cpd:C00219,cpd:C00951,cpd:C05138,cpd:C05301
map00061	Fatty acid biosynthesis	0.246366	3	3	68	129	Over	Lauric Acid; Stearic acid; Palmitic acid	cpd:C02679,cpd:C01530,cpd:C00249
map00232	Caffeine metabolism	0.246366	3	3	68	129	Over	Xanthosine; 1-Methyluric acid; 7-Methylxanthine	cpd:C01762,cpd:C16359,cpd:C16353
map00640	Propanoate metabolism	0.246366	3	3	68	129	Over	acetoacetate; TPP; Methylmalonate	cpd:C00164,cpd:C00068,cpd:C02170
map00650	Butanoate metabolism	0.246366	3	3	68	129	Over	acetoacetate; Fumaric acid; alpha-Ketoglutaric acid	cpd:C00164,cpd:C00122,cpd:C00026
map00730	Thiamine metabolism	0.246366	3	3	68	129	Over	thiamine phosphate; Glyceraldehyde 3-phosphate; TPP	cpd:C01081,cpd:C00661;cpd:C00118,cpd:C00068
map00970	Aminoacyl-tRNA biosynthesis	0.246366	3	3	68	129	Over	O-Phospho-L-serine; L-Histidine; Methionine	cpd:C01005,cpd:C00135,cpd:C01733;cpd:C00073
map00220	Arginine biosynthesis	0.368911	4	5	68	129	Over	L-Ornithine; Citrulline; Fumaric acid; alpha-Ketoglutaric acid	cpd:C00077,cpd:C00327,cpd:C00122,cpd:C00026
map00620	Pyruvate metabolism	0.368911	4	5	68	129	Over	2-Isopropylmalic acid; Fumaric acid; TPP; acetyl phosphate	cpd:C02504,cpd:C00122,cpd:C00068,cpd:C00227
map02010	ABC transporters	0.445089	5	7	68	129	Over	L-Ornithine; Maltotriose; α,α-Trehalose; Sucrose; L-Histidine	cpd:C00077,cpd:C01835,cpd:C01083,cpd:C00089,cpd:C00135
map00071	Fatty acid degradation	0.497578	2	2	68	129	Over	Glutaric Acid; Palmitic acid	cpd:C00489,cpd:C00249
map00190	Oxidative phosphorylation	0.497578	2	2	68	129	Over	NADH; Fumaric acid	cpd:C00004,cpd:C00122
map00310	Lysine degradation	0.497578	2	2	68	129	Over	acetoacetate; Glutaric Acid	cpd:C00164,cpd:C00489
map00340	Histidine metabolism	0.497578	2	2	68	129	Over	alpha-Ketoglutaric acid; L-Histidine	cpd:C00026,cpd:C00135
map00480	Glutathione metabolism	0.497578	2	2	68	129	Over	L-Ornithine; Ascorbic acid	cpd:C00077,cpd:C00072
map00592	alpha-Linolenic acid metabolism	0.497578	2	2	68	129	Over	Traumatic acid; 13(S)-HOTrE	cpd:C16308,cpd:C16316
map04925	Aldosterone synthesis and secretion	0.497578	2	2	68	129	Over	NADH; Arachidonic acid	cpd:C00004,cpd:C00219
map04927	Cortisol synthesis and secretion	0.497578	2	2	68	129	Over	17α-Hydroxypregnenolone; Cortodoxone	cpd:C05138,cpd:C05488
map04934	Cushing's syndrome	0.497578	2	2	68	129	Over	17α-Hydroxypregnenolone; Cortodoxone	cpd:C05138,cpd:C05488
map04974	Protein digestion and absorption	0.497578	2	2	68	129	Over	L-Histidine; Methionine	cpd:C00135,cpd:C01733;cpd:C00073
map04979	Cholesterol metabolism	0.497578	2	2	68	129	Over	Glycocholic acid; Taurochenodeoxycholic acid	cpd:C01921,cpd:C05465
map00350	Tyrosine metabolism	0.682908	4	6	68	129	Over	acetoacetate; Fumaric acid; Homovanillic acid; 3-Methoxytyramine	cpd:C00164,cpd:C00122,cpd:C05582,cpd:C05587
map00360	Phenylalanine metabolism	0.682908	4	6	68	129	Over	Fumaric acid; 4-Hydroxybenzoic acid; D-Phenylalanine; Phenylpyruvic acid	cpd:C00122,cpd:C00156,cpd:C02265,cpd:C00166
map00240	Pyrimidine metabolism	0.721176	5	8	68	129	Over	2'-Deoxyuridine; Thymidine; Pseudouridine; Methylmalonate; Uridine	cpd:C00526,cpd:C00214,cpd:C02067,cpd:C02170,cpd:C00299
map00010	Glycolysis / Gluconeogenesis	1	2	3	68	129	Over	Glyceraldehyde 3-phosphate; TPP	cpd:C00661;cpd:C00118,cpd:C00068
map00052	Galactose metabolism	1	3	5	68	129	Over	Glyceraldehyde 3-phosphate; Sucrose; D-Galactosamine	cpd:C00661;cpd:C00118,cpd:C00089,cpd:C02262
map00053	Ascorbate and aldarate metabolism	1	2	3	68	129	Over	Ascorbic acid; alpha-Ketoglutaric acid	cpd:C00072,cpd:C00026
map00062	Fatty acid elongation	1	1	1	68	129	Over	Palmitic acid	cpd:C00249
map00072	Synthesis and degradation of ketone bodies	1	1	1	68	129	Over	acetoacetate	cpd:C00164
map00130	Ubiquinone and other terpenoid-quinone biosynthesis	1	2	3	68	129	Over	4-Hydroxybenzoic acid; Menaquinone	cpd:C00156,cpd:C00828
map00140	Steroid hormone biosynthesis	1	4	7	68	129	Over	Estradiol; 17α-Hydroxypregnenolone; Cortodoxone; 2-Hydroxyestradiol	cpd:C00951,cpd:C05138,cpd:C05488,cpd:C05301
map00230	Purine metabolism	1	4	7	68	129	Over	Uric acid; Adenosine diphosphate ribose; Xanthosine; Guanosine monophosphate	cpd:C00366,cpd:C00301,cpd:C01762,cpd:C00144
map00260	Glycine, serine and threonine metabolism	1	1	1	68	129	Over	O-Phospho-L-serine	cpd:C01005
map00290	Valine, leucine and isoleucine biosynthesis	1	2	3	68	129	Over	2-Isopropylmalic acid; 3-Methyl-2-oxobutanoic acid	cpd:C02504,cpd:C00141
map00440	Phosphonate and phosphinate metabolism	1	1	1	68	129	Over	Fosfomycin	cpd:C06454
map00471	D-Glutamine and D-glutamate metabolism	1	1	1	68	129	Over	alpha-Ketoglutaric acid	cpd:C00026
map00472	D-Arginine and D-ornithine metabolism	1	1	1	68	129	Over	L-Ornithine	cpd:C00077
map00591	Linoleic acid metabolism	1	1	1	68	129	Over	Arachidonic acid	cpd:C00219
map00760	Nicotinate and nicotinamide metabolism	1	1	1	68	129	Over	Fumaric acid	cpd:C00122
map00770	Pantothenate and CoA biosynthesis	1	1	1	68	129	Over	3-Methyl-2-oxobutanoic acid	cpd:C00141
map00780	Biotin metabolism	1	1	1	68	129	Over	Biocytin	cpd:C05552
map00790	Folate biosynthesis	1	1	1	68	129	Over	4-Hydroxybenzoic acid	cpd:C00156
map00982	Drug metabolism - cytochrome P450	1	1	1	68	129	Over	Valproic acid	cpd:C07185
map01210	2-Oxocarboxylic acid metabolism	1	5	9	68	129	Over	L-Ornithine; 2-Isopropylmalic acid; 3-Methyl-2-oxobutanoic acid; Methionine; Phenylpyruvic acid	cpd:C00077,cpd:C02504,cpd:C00141,cpd:C01733;cpd:C00073,cpd:C00166
map01212	Fatty acid metabolism	1	1	1	68	129	Over	Palmitic acid	cpd:C00249
map01522	Endocrine resistance	1	1	1	68	129	Over	Estradiol	cpd:C00951
map01523	Antifolate resistance	1	2	3	68	129	Over	Guanosine monophosphate; Methionine	cpd:C00144,cpd:C01733;cpd:C00073
map04020	Calcium signaling pathway	1	1	1	68	129	Over	NADH	cpd:C00004
map04066	HIF-1 signaling pathway	1	1	1	68	129	Over	Ascorbic acid	cpd:C00072
map04072	Phospholipase D signaling pathway	1	1	1	68	129	Over	Prostaglandin F2alpha	cpd:C00639
map04217	Necroptosis	1	1	1	68	129	Over	Arachidonic acid	cpd:C00219
map04270	Vascular smooth muscle contraction	1	1	1	68	129	Over	Arachidonic acid	cpd:C00219
map04664	Fc epsilon RI signaling pathway	1	1	1	68	129	Over	Arachidonic acid	cpd:C00219
map04666	Fc gamma R-mediated phagocytosis	1	1	1	68	129	Over	Arachidonic acid	cpd:C00219
map04728	Dopaminergic synapse	1	2	3	68	129	Over	Homovanillic acid; 3-Methoxytyramine	cpd:C05582,cpd:C05587
map04730	Long-term depression	1	1	1	68	129	Over	Arachidonic acid	cpd:C00219
map04742	Taste transduction	1	3	5	68	129	Over	D-Phenylalanine; Sucrose; Guanosine monophosphate	cpd:C02265,cpd:C00089,cpd:C00144
map04744	Phototransduction	1	1	1	68	129	Over	Guanosine monophosphate	cpd:C00144
map04912	GnRH signaling pathway	1	1	1	68	129	Over	Arachidonic acid	cpd:C00219
map04915	Estrogen signaling pathway	1	1	1	68	129	Over	Estradiol	cpd:C00951
map04916	Melanogenesis	1	1	1	68	129	Over	Melanin	cpd:C05606
map04961	Endocrine and other factor-regulated calcium reabsorption	1	1	1	68	129	Over	Estradiol	cpd:C00951
map04973	Carbohydrate digestion and absorption	1	2	3	68	129	Over	Maltotriose; Sucrose	cpd:C01835,cpd:C00089
map04978	Mineral absorption	1	1	1	68	129	Over	Methionine	cpd:C01733;cpd:C00073
map05215	Prostate cancer	1	1	1	68	129	Over	Estradiol	cpd:C00951
map05224	Breast cancer	1	1	1	68	129	Over	Estradiol	cpd:C00951

## Sheet: Supplementary Table 7
	4-Methylvaleric Acid	Dodecanedioic acid	3-Methyladipic acid	Elaidic acid	8Z,11Z,14Z-Eicosatrienoic acid	20-Hydroxy-(5Z,8Z,11Z,14Z)-eicosatetraenoic acid	Pentadecanoic acid	Ascorbic acid	Lauric acid ethyl ester	Docosatrienoic Acid	Sebacic acid	Azelaic acid	Valproic acid	Cortodoxone	Sorbitan monostearate	N-acetyl-D-glucosamine	5-Methyluridine	Uridine	Fumaric acid	Phe-Pro	Glu-Gln	2,3-Dinor-TXB2	Arachidic acid	Nonadecanoic acid	Taurochenodeoxycholic acid	LPC 18:1	Glycolithocholic acid	Glycoursodeoxycholic acid	Glycocholic acid
Akkermansia	0.0233333	0.0114726	0.0207702	0.0494345	0.16317	0.0556393	0.0379748	0.0338702	0.0246249	0.460119	0.0159681	0.0114098	0.0115656	0.0729008	0.213704	0.0406832	0.0892098	0.1107	0.0268816	0.0572119	0.0178492	0.066528	0.113178	0.0932512	0.879456	0.996024	0.622853	0.497612	0.534186
Bacteroides	0.00604694	0.00241405	0.00513854	0.00865964	0.0213618	0.0229396	0.00793204	0.0175467	0.00419621	0.17717	0.00188758	0.00399682	0.00361447	0.0403188	0.128441	0.00454284	0.0163969	0.09255	0.00932121	0.0179209	0.00466699	0.0190722	0.0198915	0.0106461	0.738478	0.0131056	0.165475	0.286131	0.513383
Blautia	3.53766e-05	7.27715e-06	2.36639e-05	8.94939e-05	0.000380755	0.00439337	4.95334e-05	0.000418599	1.43421e-05	0.0415766	8.80088e-06	7.25246e-05	7.78097e-05	0.0114629	0.0385023	1.28116e-05	0.00048293	0.0117824	0.00203347	0.000960899	9.71843e-05	0.00203895	0.000206809	0.000206359	0.0475855	0.0258499	0.0172775	0.000443881	0.00112473
Prevotella_9	0.0895516	0.184901	0.082703	0.0350273	0.098609	0.519821	0.0758022	0.432239	0.0493272	0.0792424	0.0859242	0.30562	0.30468	0.113479	0.0266356	0.201457	0.300107	0.453256	0.277514	0.718781	0.224447	0.672215	0.0349111	0.166701	0.104385	0.0703255	0.214362	0.20406	0.0846577
Turicibacter	0.0212072	0.00923802	0.0182957	0.0216892	0.0400658	0.0325545	0.0195347	0.0213189	0.013231	0.209933	0.00723594	0.014678	0.0143153	0.0407152	0.205988	0.00576444	0.0292688	0.0779406	0.011294	0.17767	0.012963	0.0309177	0.0350019	0.0105977	0.145335	0.00123513	0.0658225	0.0727001	0.107238
Lachnospiraceae_NK4A136_group	0.0413404	0.00351078	0.0329721	0.0194285	0.0375095	0.00189538	0.0331069	0.0368598	0.0296783	0.224312	0.0308831	0.00677287	0.00780578	0.0139975	0.57506	0.0214684	0.344549	0.741676	6.1077e-05	0.0638097	0.00244936	0.166609	0.12005	0.0156798	0.154028	0.0519296	0.206289	0.0473872	0.0945722
Lactobacillus	0.380151	0.240752	0.342324	0.186685	0.344808	0.161912	0.234723	0.265019	0.193957	0.311771	0.278213	0.297544	0.300127	0.0458064	0.442665	0.283659	0.636151	0.412866	0.0929887	0.902132	0.134042	0.595335	0.266898	0.0975546	0.00404336	0.0264181	0.98003	0.09296	0.127897
Fusicatenibacter	0.000752291	0.000437672	0.000611205	0.00135778	0.0036158	0.0168613	0.000921833	0.00367465	0.000522006	0.0778363	0.000377546	0.00104687	0.00104019	0.0310512	0.0729247	0.000349298	0.00353471	0.0336471	0.00890639	0.00458964	0.00126313	0.00682045	0.00171248	0.00150146	0.169454	0.0346184	0.0226241	0.0158677	0.0194563
Prevotella	0.00249571	0.00230944	0.00180001	0.000196065	0.0028427	0.0359019	0.000545937	0.0186484	0.000174862	0.0136756	0.000362574	0.00824731	0.00766739	0.00880996	0.00604126	0.00336406	0.012714	0.0248656	0.0204509	0.134019	0.00490033	0.0616989	0.0002728	0.00220806	0.0759387	0.0247402	0.136082	0.0174351	0.0408964
Romboutsia	0.0831277	0.0404933	0.0741347	0.0645391	0.0861454	0.0630774	0.0761215	0.0869181	0.0509635	0.326886	0.0336184	0.05018	0.0484644	0.0632662	0.328978	0.0365285	0.125165	0.178057	0.0289837	0.49793	0.0573107	0.084146	0.0848705	0.0443047	0.236798	0.0027099	0.313191	0.177722	0.290885

## Sheet: Supplementary Table 8
MapID	MapTitle	Pvalue	x	y	n	N	EnrichDirect	MetaIDs	kegg_cpd_id
map04979	Cholesterol metabolism	0.0370116	3	3	37	109	Over	Taurocholic acid; Taurochenodeoxycholic acid; Glycocholic acid	cpd:C05122,cpd:C05465,cpd:C01921
map00120	Primary bile acid biosynthesis	0.177163	4	6	37	109	Over	Taurocholic acid; Taurochenodeoxycholic acid; Glycocholic acid; Cholic acid	cpd:C05122,cpd:C05465,cpd:C01921,cpd:C00695
map00030	Pentose phosphate pathway	0.265426	2	3	37	109	Over	Gluconolactone; 汕-D-Fructose 6-phosphate	cpd:C00198,cpd:C05345
map00620	Pyruvate metabolism	0.265426	2	3	37	109	Over	L-Malate; Fumaric acid	cpd:C00149,cpd:C00122
map01100	Metabolic pathways	0.308512	27	71	37	109	Over	Pregnenolone; Uridine; Orotic Acid; Mevalonic acid; Ascorbic acid; 4-Methylphenol; N-Acetyl-汐-D-glucosamine 1-phosphate; L-Malate; Fumaric acid; cis-Aconitic acid; Trehalose; 3,3',5-Triiodo-L-thyronine; Calcitriol; Gluconolactone; D-Glucarate; Phosphoethanolamine; Jasmonic acid; Cytidine; Cortodoxone; Taurocholic acid; Bisphenol A; Cytidine-5'-monophosphate; Glycocholic acid; 汕-D-Fructose 6-phosp…	cpd:C01953,cpd:C00299,cpd:C00295,cpd:C00418,cpd:C00072,cpd:C01468,cpd:C04501,cpd:C00149,cpd:C00122,cpd:C00417,cpd:C01083,cpd:C02465,cpd:C01673,cpd:C00198,cpd:C00818,cpd:C00346,cpd:C08491,cpd:C00475,cpd:C05488,cpd:C05122,cpd:C13624,cpd:C00055,cpd:C01921,cpd:C05345,cpd:C05141,cpd:C00695,cpd:C00437
map01200	Carbon metabolism	0.33419	3	5	37	109	Over	L-Malate; Gluconolactone; 汕-D-Fructose 6-phosphate	cpd:C00149,cpd:C00198,cpd:C05345
map00010	Glycolysis / Gluconeogenesis	0.33945	1	1	37	109	Over	汕-D-Fructose 6-phosphate	cpd:C05345
map00100	Steroid biosynthesis	0.33945	1	1	37	109	Over	Calcitriol	cpd:C01673
map00500	Starch and sucrose metabolism	0.33945	1	1	37	109	Over	Trehalose	cpd:C01083
map00564	Glycerophospholipid metabolism	0.33945	1	1	37	109	Over	Phosphoethanolamine	cpd:C00346
map00600	Sphingolipid metabolism	0.33945	1	1	37	109	Over	Phosphoethanolamine	cpd:C00346
map00900	Terpenoid backbone biosynthesis	0.33945	1	1	37	109	Over	Mevalonic acid	cpd:C00418
map00982	Drug metabolism - cytochrome P450	0.33945	1	1	37	109	Over	Valproic acid	cpd:C07185
map04066	HIF-1 signaling pathway	0.33945	1	1	37	109	Over	Ascorbic acid	cpd:C00072
map04071	Sphingolipid signaling pathway	0.33945	1	1	37	109	Over	Phosphoethanolamine	cpd:C00346
map04961	Endocrine and other factor-regulated calcium reabsorption	0.33945	1	1	37	109	Over	Calcitriol	cpd:C01673
map04978	Mineral absorption	0.33945	1	1	37	109	Over	Calcitriol	cpd:C01673
map05152	Tuberculosis	0.33945	1	1	37	109	Over	Calcitriol	cpd:C01673
map00020	Citrate cycle (TCA cycle)	0.406001	3	6	37	109	Over	L-Malate; Fumaric acid; cis-Aconitic acid	cpd:C00149,cpd:C00122,cpd:C00417
map00240	Pyrimidine metabolism	0.439946	4	8	37	109	Over	Uridine; Orotic Acid; Cytidine; Cytidine-5'-monophosphate	cpd:C00299,cpd:C00295,cpd:C00475,cpd:C00055
map00053	Ascorbate and aldarate metabolism	0.603347	2	4	37	109	Over	Ascorbic acid; D-Glucarate	cpd:C00072,cpd:C00818
map00520	Amino sugar and nucleotide sugar metabolism	0.603347	2	4	37	109	Over	N-Acetyl-汐-D-glucosamine 1-phosphate; 汕-D-Fructose 6-phosphate	cpd:C04501,cpd:C05345
map00360	Phenylalanine metabolism	0.731529	4	10	37	109	Over	N-Acetyl-L-phenylalanine; Phenylacetylglycine; Fumaric acid; Hippuric acid	cpd:C03519,cpd:C05598,cpd:C00122,cpd:C01586
map04976	Bile secretion	0.810551	6	15	37	109	Over	3,3',5-Triiodo-L-thyronine; Taurocholic acid; Taurochenodeoxycholic acid; Valproic acid; Glycocholic acid; Cholic acid	cpd:C02465,cpd:C05122,cpd:C05465,cpd:C07185,cpd:C01921,cpd:C00695
map00051	Fructose and mannose metabolism	1	1	2	37	109	Over	汕-D-Fructose 6-phosphate	cpd:C05345
map00140	Steroid hormone biosynthesis	1	4	11	37	109	Over	Pregnenolone; 2-Methoxyestrone; Cortodoxone; Estriol	cpd:C01953,cpd:C05299,cpd:C05488,cpd:C05141
map00190	Oxidative phosphorylation	1	1	2	37	109	Over	Fumaric acid	cpd:C00122
map00270	Cysteine and methionine metabolism	1	1	2	37	109	Over	S-Sulfo-L-cysteine	cpd:C05824
map00630	Glyoxylate and dicarboxylate metabolism	1	2	5	37	109	Over	L-Malate; cis-Aconitic acid	cpd:C00149,cpd:C00417
map00760	Nicotinate and nicotinamide metabolism	1	1	2	37	109	Over	Fumaric acid	cpd:C00122
map04919	Thyroid hormone signaling pathway	1	1	2	37	109	Over	3,3',5-Triiodo-L-thyronine	cpd:C02465
map04927	Cortisol synthesis and secretion	1	2	5	37	109	Over	Pregnenolone; Cortodoxone	cpd:C01953,cpd:C05488
map04934	Cushing's syndrome	1	2	5	37	109	Over	Pregnenolone; Cortodoxone	cpd:C01953,cpd:C05488
map04974	Protein digestion and absorption	1	1	2	37	109	Over	4-Methylphenol	cpd:C01468
map04977	Vitamin digestion and absorption	1	1	2	37	109	Over	Ascorbic acid	cpd:C00072
map05320	Autoimmune thyroid disease	1	1	2	37	109	Over	3,3',5-Triiodo-L-thyronine	cpd:C02465

## Sheet: Supplementary Table 9
	Taurochenodeoxycholic acid	20-Hydroxy-(5Z,8Z,11Z,14Z)-eicosatetraenoic acid	Arachidic Acid	Sebacic acid	Fumaric acid	Phe-Pro	Dodecanedioic acid	Nonadecanoic acid	Ascorbic acid	Uridine	Pentadecanoic acid	4-Methylvaleric Acid	Valproic acid	Glu-Gln	5-Methyluridine	LPC 18:1	Lauric acid ethyl ester	N-acetyl-D-glucosamine	Sorbitan monostearate	Elaidic acid	8Z,11Z,14Z-Eicosatrienoic acid	Glycolithocholic acid	Glycoursodeoxycholic acid	Azelaic acid	Cortodoxone	Docosatrienoic Acid	2,3-Dinor-TXB2	3-Methyladipic acid	Glycocholic acid
Akkermansia	0.232433	0.732497	0.293025	0.213812	0.150852	0.115301	0.20951	0.055983	0.111096	0.0605791	0.111358	0.0169508	0.0185622	0.0376797	0.100158	0.018698	0.000280406	0.368387	0.0715226	0.00661228	0.0171443	0.00268757	0.0239633	0.878895	0.0848192	0.131105	0.0120525	0.06101	0.00164957
Bacteroides	0.138451	0.123315	0.238956	0.0160299	0.0614951	0.041844	0.145147	0.0394152	0.0296675	0.0105469	0.00286301	0.00340349	0.00745044	0.00148445	0.137923	0.00223781	0.0666994	0.389542	0.123497	0.00492163	0.000167207	0.120976	0.285729	0.940122	0.0355199	0.0036043	0.0293592	0.133735	0.126169
Blautia	0.101194	0.0243026	0.084003	0.000407655	0.00548403	0.00256844	0.0391555	0.00374442	0.0169743	0.00273372	0.000946229	0.00114673	0.013998	7.71164e-05	0.00436382	3.03031e-05	0.0159837	0.0608832	0.00833629	0.00425691	0.000906569	0.0230475	0.0514548	0.29764	0.00169737	0.00156536	0.00120228	0.042166	0.00533525
Prevotella_9	0.584012	0.934901	0.00124102	0.00021493	0.000460639	0.0133637	0.0572102	0.0186125	0.113594	0.106391	0.0145495	0.140859	0.270667	0.448988	0.0362317	0.246497	0.203952	0.0353294	0.717814	0.0788818	0.330118	0.765536	0.645586	0.145235	0.522929	0.905412	0.0851047	0.739594	0.594053
Turicibacter	0.305656	0.0973607	0.156781	0.0096024	0.0354638	0.0106453	0.232585	0.0837612	0.0217515	0.00706114	0.0115658	0.0026066	0.108022	0.0856347	0.0081467	0.00416267	0.104411	0.0572655	0.0754223	0.0230958	0.0602855	0.671374	0.641138	0.672334	0.0172733	0.363266	0.000596123	0.693386	0.57424
Lachnospiraceae_NK4A136_group	0.0174392	0.350339	0.917757	0.165162	0.501823	0.618976	0.696814	0.393471	0.0679475	0.00142695	0.0851062	0.105204	0.44767	0.000572896	0.245166	0.00120651	0.0363125	0.0557939	0.00148798	0.0238085	0.00506471	0.201571	0.601446	0.279553	0.015555	0.0375743	0.0128043	0.154138	0.15554
Lactobacillus	0.806135	0.765592	0.0881256	0.0153245	0.0513396	0.0617531	0.762214	0.209504	0.818097	0.0421544	0.0653872	0.462948	0.707056	0.61686	0.021467	0.682963	0.700687	0.000167461	0.310408	0.410604	0.515066	0.949058	0.991178	0.000658162	0.395601	0.678032	0.140216	0.594018	0.835143
Fusicatenibacter	0.150526	0.030121	0.123512	0.00224924	0.0173973	0.0124901	0.0509864	0.0140804	0.0537243	0.0179177	0.00443741	0.00283991	0.0441787	0.000120826	0.0297824	0.000354125	0.0766557	0.166839	0.0599399	0.0122767	0.00789916	0.289645	0.207197	0.506731	0.0073519	0.0142872	0.0233576	0.1452	0.107202
Prevotella	0.254092	0.30992	0.00909833	2.52526e-06	4.61543e-08	5.49561e-05	0.0505455	0.00469354	0.0146221	0.00364781	0.000384081	0.00111006	0.00411424	0.0176742	0.00088531	0.00693877	0.0224355	0.0202018	0.079866	0.00218216	0.00484568	0.0702806	0.0930848	0.167348	0.00693683	0.0374911	0.00143224	0.0830577	0.0370941
Romboutsia	0.298229	0.257865	0.153993	0.0257091	0.0580774	0.0296597	0.306806	0.154943	0.0140556	0.017751	0.041232	0.00725637	0.171083	0.266549	0.0176812	0.0222056	0.0833352	0.0747401	0.117946	0.0225837	0.0897877	0.796269	0.911046	0.792611	0.0785844	0.636869	0.00168591	0.939999	0.798938
